# Supplementary material for: Predicted Relative Occupancy Probability of Raccoon Dogs (Nyctereutes procyonoides) in Northeast Beijing Using Bayesian Occupancy Models
Source: Ecol Evol. 2026 Mar 14;16(3):e73192. doi: 10.1002/ece3.73192 (PMC13093768; doi:10.1002/ece3.73192)
Supplement: Supplementary file 1 — Data S1: ece373192‐sup‐0001‐DataS1.zip. [file ECE3-16-e73192-s001.zip]

Archive with 5 entries (5 files):
- 3_OccupancyModel.R
- 3_OccupancyModel_NEBeijing_250m_ExplanatoryVariables_2022-2024.csv
- 3_RaccoonDog_NEBeijing_250m_DetectionHistory_2022-2024.csv
- 3_TrailCameras_NEBeijing_250m_UTM_coordinates_2022-2024.csv
- 3_Full_ExplanatoryVariables_NEBeijing_250m_2022-2024.csv
