# Supplementary material for: Predicted Relative Occupancy Probability of Raccoon Dogs (Nyctereutes procyonoides) in Northeast Beijing Using Bayesian Occupancy Models
Source: Ecol Evol. 2026 Mar 14;16(3):e73192. doi: 10.1002/ece3.73192 (PMC13093768; doi:10.1002/ece3.73192)
Supplement: Supplementary file 1 — Data S1: ece373192‐sup‐0001‐DataS1.zip. [file ECE3-16-e73192-s001.zip › 3_OccupancyModel.R]

library(spOccupancy)

# Load detection history (0, 1, or NA)
detection_date <- read.csv("RaccoonDog_NEBeijing_250m_DetectionHistory_2022-2024.csv", row.names = NULL)

# Load explanatory variables
explanatory_variables <- read.csv("OccupancyModel_NEBeijing_250m_ExplanatoryVariables_2022-2024.csv", row.names = NULL)

# Load coordinates of each detection site
detection_coordinates <- read.csv("TrailCameras_NEBeijing_250m_UTM_coordinates_2022-2024.csv", row.names = 1)

# Extract detection history as a matrix for occupancy (y)
detection_y <- as.matrix(detection_date[, c("y1", "y2", "y3", "y4", "y5", "y6", "y7", "y8")])

# Extract effort covariate for detection model
detection_e <- as.matrix(detection_date[, c("e1", "e2", "e3", "e4", "e5", "e6", "e7", "e8")])

# Convert site IDs and season into integer vectors for modeling
site_vec <- as.integer(factor(detection_date$id))
season_vec <- as.integer(factor(detection_date$season))

# Factor of site IDs (used for indexing)
site_id <- factor(detection_date$id)

# Extract coordinates matrix (x, y)
coords <- as.matrix(detection_coordinates[, c("x","y")])

# Match environmental covariates to detection data by site ID
grid.index <- as.integer(factor(detection_date$id))

# Select only the relevant covariates for occupancy model
occ_covs <- explanatory_variables[, c(
  "natural", "planted", "grassland", "MajorR", 
  "MinorR", "NDVI", "DEM", "TPI", "slope", "population"
)]

occ_covs$site <- as.numeric(factor(detection_date$id))

# Create a list containing all data needed for spPGOcc function
dat.list <- list(
  y = detection_y,
  coords = coords,
  occ.covs = cbind(occ_covs, season = season_vec),
  det.covs = list(effort = detection_e),
  site.index = site_vec,
  grid.index = grid.index
)

# Pre-checks to ensure data consistency
stopifnot(length(unique(detection_date$id)) == nrow(detection_coordinates))
stopifnot(all(rownames(detection_coordinates) == unique(detection_date$id)))
stopifnot(nrow(detection_y) == nrow(detection_date))
stopifnot(ncol(detection_y) == 8)

# Set seed for reproducibility
set.seed(123)

# Fit spatial occupancy model with random effects
fit <- spPGOcc(
  occ.formula = ~ natural + planted + grassland + MajorR + 
  MinorR + NDVI + DEM + TPI + slope + population +
  (1 | season) + (1 | site),
  det.formula = ~ effort,
  data = dat.list,
  n.batch = 5000,
  batch.length = 20,
  n.omp.threads = 4,
  n.chains = 4,
)

summary(fit)

# Calculate WAIC for competing models
waicOcc(fit)

# Save as RDS format
saveRDS(fit, "fit.rds")
