# Supplementary material for: Predicted Relative Occupancy Probability of Raccoon Dogs (Nyctereutes procyonoides) in Northeast Beijing Using Bayesian Occupancy Models
Source: Ecol Evol. 2026 Mar 14;16(3):e73192. doi: 10.1002/ece3.73192 (PMC13093768; doi:10.1002/ece3.73192)
Supplement: Supplementary file 1 — Data S1: ece373192‐sup‐0001‐DataS1.zip. [file ECE3-16-e73192-s001.zip › 3_OccupancyModel_NEBeijing_250m_ExplanatoryVariables_2022-2024.csv]

id	natural	planted	grassland	MajorR	MinorR	NDVI	DEM	TPI	slope	population
495192	0	0.788515007	0.260301411	0	0	0.50377351	0.334981472	-1.87343663	0.35685114	0
495190	0.145080403	0.58222332	0.289289462	2.302	0	0.519833744	0.31423418	-0.775473237	0.40003624	1.703868032
494270	0.565216011	0.429179431	0.02536873	0	0	0.550797701	0.377604455	-0.377142906	0.315386317	0
495192	0	0.788515007	0.260301411	0	0	0.50377351	0.334981472	-1.87343663	0.35685114	0
495190	0.145080403	0.58222332	0.289289462	2.302	0	0.519833744	0.31423418	-0.775473237	0.40003624	1.703868032
494270	0.565216011	0.429179431	0.02536873	0	0	0.550797701	0.377604455	-0.377142906	0.315386317	0
522686	0	0.999211011	0.074500679	0	0	0.509112895	0.77600678	-0.793195009	0.470492876	0
521768	0.186552276	0.812658949	0.001735897	0	0	0.541941047	0.673006559	-0.892429113	0.25825022	0
526373	0.999210144	0	0.074642573	0	0	0.534686327	0.617497088	-0.278311253	0.282941764	0
526371	0.983174345	0	0.092386892	0	0	0.51990962	0.681949653	-1.526533484	0.323177405	0
522686	0	0.999211011	0.074500679	0	0	0.509112895	0.77600678	-0.793195009	0.470492876	0
521768	0.186552276	0.812658949	0.001735897	0	0	0.541941047	0.673006559	-0.892429113	0.25825022	0
526373	0.999210144	0	0.074642573	0	0	0.534686327	0.617497088	-0.278311253	0.282941764	0
526371	0.983174345	0	0.092386892	0	0	0.51990962	0.681949653	-1.526533484	0.323177405	0
522686	0	0.999211011	0.074500679	0	0	0.509112895	0.77600678	-0.793195009	0.470492876	0
521768	0.186552276	0.812658949	0.001735897	0	0	0.541941047	0.673006559	-0.892429113	0.25825022	0
526373	0.999210144	0	0.074642573	0	0	0.534686327	0.617497088	-0.278311253	0.282941764	0
526371	0.983174345	0	0.092386892	0	0	0.51990962	0.681949653	-1.526533484	0.323177405	0
522686	0	0.999211011	0.074500679	0	0	0.509112895	0.77600678	-0.793195009	0.470492876	0
521768	0.186552276	0.812658949	0.001735897	0	0	0.541941047	0.673006559	-0.892429113	0.25825022	0
526373	0.999210144	0	0.074642573	0	0	0.534686327	0.617497088	-0.278311253	0.282941764	0
526371	0.983174345	0	0.092386892	0	0	0.51990962	0.681949653	-1.526533484	0.323177405	0
522686	0	0.999211011	0.074500679	0	0	0.509112895	0.77600678	-0.793195009	0.470492876	0
521768	0.186552276	0.812658949	0.001735897	0	0	0.541941047	0.673006559	-0.892429113	0.25825022	0
526373	0.999210144	0	0.074642573	0	0	0.534686327	0.617497088	-0.278311253	0.282941764	0
526371	0.983174345	0	0.092386892	0	0	0.51990962	0.681949653	-1.526533484	0.323177405	0
522686	0	0.999211011	0.074500679	0	0	0.509112895	0.77600678	-0.793195009	0.470492876	0
521768	0.186552276	0.812658949	0.001735897	0	0	0.541941047	0.673006559	-0.892429113	0.25825022	0
526373	0.999210144	0	0.074642573	0	0	0.534686327	0.617497088	-0.278311253	0.282941764	0
559523	0.665624747	0.231589938	0.41006328	0	0	0.511921823	0.522946091	-1.678307831	0.348764223	0
560441	0.41623317	0.44733032	0.240927659	0	0	0.533252656	0.565503125	-2.050012589	0.383647116	0
562281	0.999203576	0	0.037263566	0	0	0.522963166	0.640790988	0.724467414	0.417336044	0
561360	0.834544244	0	0.262575683	0	0	0.568682253	0.61508455	-0.494948626	0.375445221	0
562279	0.883836951	0	0.037148507	0	0	0.562511563	0.696688354	1.701433299	0.373069816	0
563203	0.46234379	0.529089797	0.2259151	0	0	0.508382976	0.551321124	-1.756798625	0.344156963	0
564123	0.69947431	0.171649298	0.188224188	0	0	0.508992195	0.608087464	1.577042699	0.368559346	0
363737	0.999283329	0	0.091151766	0	0	0.509177148	0.751800464	-0.132241964	0.378252545	0
363736	0.999283329	0	0.103083312	0	0	0.515970767	0.788462997	-1.067122187	0.512634369	0
362815	0.999283957	0	0.035040498	0	0	0.511377215	0.905659403	-1.649434226	0.593183307	0
358219	0.865944449	0	0.001428687	0	0	0.502739727	0.811018986	-0.321944475	0.3437448	0
441001	0.999239755	0	0	0	0	0.542958915	1.019988354	3.289734483	0.493899195	0
440082	0.999240167	0	0	0	0	0.553556144	1.033638243	-0.166893601	0.464252007	0
444680	0.795503116	0.203734948	0	0	0	0.541897833	1.080266417	1.580697656	0.371057045	0
444684	0.714379836	0.284858203	0	0	0	0.540815175	1.17108769	1.693785531	0.485774173	0
443765	0.370638539	0.628599958	0	0	0	0.532165825	1.20037166	1.409856558	0.488675024	0
442846	0.908706651	0.09053224	0	0	0	0.525737882	1.181920729	0.595355511	0.527909131	0
430662	0.999244545	0	0.000232222	0	0	0.502318799	1.10610827	1.455892972	0.372476166	0
431583	0.99924409	0	0.060965748	0	0	0.507169127	1.112952469	0.565404177	0.325195936	0
432502	0.999243657	0	0	0	0	0.511148572	1.091944412	0.597380042	0.462963247	0
424197	0.999247732	0	0.076951039	0	0	0.499334037	1.291193222	2.656971931	0.44140711	0
423279	0.999248209	0	0	0	0	0.503460526	1.244471152	1.686471939	0.338467565	0
421438	0.818543436	0.175982668	0	0	0	0.50439924	1.315662615	0.846847534	0.377109081	0
423295	0.727025316	0.272222893	0.024764223	0	0	0.487432659	1.03195036	-1.024013519	0.376405973	0
420533	0.972590169	0	0.11102501	0	0	0.506240606	1.095719916	-0.360757283	0.264914061	0
430662	0.999244545	0	0.000232222	0	0	0.502318799	1.10610827	1.455892972	0.372476166	0
431583	0.99924409	0	0.060965748	0	0	0.507169127	1.112952469	0.565404177	0.325195936	0
432502	0.999243657	0	0	0	0	0.511148572	1.091944412	0.597380042	0.462963247	0
424197	0.999247732	0	0.076951039	0	0	0.499334037	1.291193222	2.656971931	0.44140711	0
423279	0.999248209	0	0	0	0	0.503460526	1.244471152	1.686471939	0.338467565	0
421438	0.818543436	0.175982668	0	0	0	0.50439924	1.315662615	0.846847534	0.377109081	0
423295	0.727025316	0.272222893	0.024764223	0	0	0.487432659	1.03195036	-1.024013519	0.376405973	0
420533	0.972590169	0	0.11102501	0	0	0.506240606	1.095719916	-0.360757283	0.264914061	0
430662	0.999244545	0	0.000232222	0	0	0.502318799	1.10610827	1.455892972	0.372476166	0
431583	0.99924409	0	0.060965748	0	0	0.507169127	1.112952469	0.565404177	0.325195936	0
432502	0.999243657	0	0	0	0	0.511148572	1.091944412	0.597380042	0.462963247	0
424197	0.999247732	0	0.076951039	0	0	0.499334037	1.291193222	2.656971931	0.44140711	0
423279	0.999248209	0	0	0	0	0.503460526	1.244471152	1.686471939	0.338467565	0
421438	0.818543436	0.175982668	0	0	0	0.50439924	1.315662615	0.846847534	0.377109081	0
423295	0.727025316	0.272222893	0.024764223	0	0	0.487432659	1.03195036	-1.024013519	0.376405973	0
420533	0.972590169	0	0.11102501	0	0	0.506240606	1.095719916	-0.360757283	0.264914061	0
430662	0.999244545	0	0.000232222	0	0	0.502318799	1.10610827	1.455892972	0.372476166	0
431583	0.99924409	0	0.060965748	0	0	0.507169127	1.112952469	0.565404177	0.325195936	0
432502	0.999243657	0	0	0	0	0.511148572	1.091944412	0.597380042	0.462963247	0
424197	0.999247732	0	0.076951039	0	0	0.499334037	1.291193222	2.656971931	0.44140711	0
423279	0.999248209	0	0	0	0	0.503460526	1.244471152	1.686471939	0.338467565	0
421438	0.818543436	0.175982668	0	0	0	0.50439924	1.315662615	0.846847534	0.377109081	0
423295	0.727025316	0.272222893	0.024764223	0	0	0.487432659	1.03195036	-1.024013519	0.376405973	0
420533	0.972590169	0	0.11102501	0	0	0.506240606	1.095719916	-0.360757283	0.264914061	0
430662	0.999244545	0	0.000232222	0	0	0.502318799	1.10610827	1.455892972	0.372476166	0
431583	0.99924409	0	0.060965748	0	0	0.507169127	1.112952469	0.565404177	0.325195936	0
432502	0.999243657	0	0	0	0	0.511148572	1.091944412	0.597380042	0.462963247	0
424197	0.999247732	0	0.076951039	0	0	0.499334037	1.291193222	2.656971931	0.44140711	0
423279	0.999248209	0	0	0	0	0.503460526	1.244471152	1.686471939	0.338467565	0
421438	0.818543436	0.175982668	0	0	0	0.50439924	1.315662615	0.846847534	0.377109081	0
423295	0.727025316	0.272222893	0.024764223	0	0	0.487432659	1.03195036	-1.024013519	0.376405973	0
420533	0.972590169	0	0.11102501	0	0	0.506240606	1.095719916	-0.360757283	0.264914061	0
430662	0.999244545	0	0.000232222	0	0	0.502318799	1.10610827	1.455892972	0.372476166	0
431583	0.99924409	0	0.060965748	0	0	0.507169127	1.112952469	0.565404177	0.325195936	0
432502	0.999243657	0	0	0	0	0.511148572	1.091944412	0.597380042	0.462963247	0
424197	0.999247732	0	0.076951039	0	0	0.499334037	1.291193222	2.656971931	0.44140711	0
421438	0.818543436	0.175982668	0	0	0	0.50439924	1.315662615	0.846847534	0.377109081	0
423295	0.727025316	0.272222893	0.024764223	0	0	0.487432659	1.03195036	-1.024013519	0.376405973	0
420533	0.972590169	0	0.11102501	0	0	0.506240606	1.095719916	-0.360757283	0.264914061	0
430662	0.999244545	0	0.000232222	0	0	0.502318799	1.10610827	1.455892972	0.372476166	0
431583	0.99924409	0	0.060965748	0	0	0.507169127	1.112952469	0.565404177	0.325195936	0
432502	0.999243657	0	0	0	0	0.511148572	1.091944412	0.597380042	0.462963247	0
424197	0.999247732	0	0.076951039	0	0	0.499334037	1.291193222	2.656971931	0.44140711	0
421438	0.818543436	0.175982668	0	0	0	0.50439924	1.315662615	0.846847534	0.377109081	0
423295	0.727025316	0.272222893	0.024764223	0	0	0.487432659	1.03195036	-1.024013519	0.376405973	0
420533	0.972590169	0	0.11102501	0	0	0.506240606	1.095719916	-0.360757283	0.264914061	0
483426	0	0	0.062024429	39.719	9.41	0.357916296	0.043985919	-0.145858414	0.047818518	25.90332699
504585	0	0	0.018460967	0	0	0.356563598	0.047311281	0.178455123	0.032158402	6.737948101
495373	0	0	0.010946528	0	0	0.345626771	0.047350545	0.129099518	0.028953311	13.340396
502721	0.402944053	0	0.007631105	0	0	0.353311598	0.05250135	0.009282313	0.022147341	9.826147139
485819	0.910126681	0	0.144128233	0	0	0.494408697	0.772055095	0.559954286	0.265116297	1.027702019
489496	0.999220484	0	0.118931826	0	0	0.550260842	0.857174736	-1.272767339	0.324593793	0
490419	0.794168293	0.205051875	0.105910737	0	0	0.550884664	0.841867526	-0.002031207	0.258020767	0
490418	0	0.99922018	0.05910092	0	0	0.546541572	0.862773915	0.645434618	0.190272284	0
485819	0.910126681	0	0.144128233	0	0	0.494408697	0.772055095	0.559954286	0.265116297	1.027702019
490419	0.794168293	0.205051875	0.105910737	0	0	0.550884664	0.841867526	-0.002031207	0.258020767	0
485819	0.910126681	0	0.144128233	0	0	0.494408697	0.772055095	0.559954286	0.265116297	1.027702019
490419	0.794168293	0.205051875	0.105910737	0	0	0.550884664	0.841867526	-0.002031207	0.258020767	0
485819	0.910126681	0	0.144128233	0	0	0.494408697	0.772055095	0.559954286	0.265116297	1.027702019
490419	0.794168293	0.205051875	0.105910737	0	0	0.550884664	0.841867526	-0.002031207	0.258020767	0
485819	0.910126681	0	0.144128233	0	0	0.494408697	0.772055095	0.559954286	0.265116297	1.027702019
490419	0.794168293	0.205051875	0.105910737	0	0	0.550884664	0.841867526	-0.002031207	0.258020767	0
489496	0.999220484	0	0.118931826	0	0	0.550260842	0.857174736	-1.272767339	0.324593793	0
490419	0.794168293	0.205051875	0.105910737	0	0	0.550884664	0.841867526	-0.002031207	0.258020767	0
490418	0	0.99922018	0.05910092	0	0	0.546541572	0.862773915	0.645434618	0.190272284	0
488594	0.245288519	0.671717166	0.040935133	0	0	0.516727269	0.988728153	-0.734559059	0.281011482	0
492279	0.999219573	0	0	0	0	0.505116642	1.492129861	2.826471874	0.383686572	0
494120	0.94783626	0	0.277802487	0	0	0.49916178	1.528746416	3.895992279	0.464273682	0
494119	0.925320228	0.07389876	0	0	0	0.514134109	1.505006358	0.698206999	0.477662705	0
491356	0	0.999219877	0	0	0	0.524068177	1.27693498	1.68381691	0.451102143	0
485834	0.823852814	0	0.438321281	0	0	0.510307372	0.891053924	0.173588276	0.448783749	0
488594	0.245288519	0.671717166	0.040935133	0	0	0.516727269	0.988728153	-0.734559059	0.281011482	0
492279	0.999219573	0	0	0	0	0.505116642	1.492129861	2.826471874	0.383686572	0
494120	0.94783626	0	0.277802487	0	0	0.49916178	1.528746416	3.895992279	0.464273682	0
488594	0.245288519	0.671717166	0.040935133	0	0	0.516727269	0.988728153	-0.734559059	0.281011482	0
492279	0.999219573	0	0	0	0	0.505116642	1.492129861	2.826471874	0.383686572	0
494120	0.94783626	0	0.277802487	0	0	0.49916178	1.528746416	3.895992279	0.464273682	0
488594	0.245288519	0.671717166	0.040935133	0	0	0.516727269	0.988728153	-0.734559059	0.281011482	0
492279	0.999219573	0	0	0	0	0.505116642	1.492129861	2.826471874	0.383686572	0
494120	0.94783626	0	0.277802487	0	0	0.49916178	1.528746416	3.895992279	0.464273682	0
488594	0.245288519	0.671717166	0.040935133	0	0	0.516727269	0.988728153	-0.734559059	0.281011482	0
492279	0.999219573	0	0	0	0	0.505116642	1.492129861	2.826471874	0.383686572	0
494120	0.94783626	0	0.277802487	0	0	0.49916178	1.528746416	3.895992279	0.464273682	0
488594	0.245288519	0.671717166	0.040935133	0	0	0.516727269	0.988728153	-0.734559059	0.281011482	0
492279	0.999219573	0	0	0	0	0.505116642	1.492129861	2.826471874	0.383686572	0
494120	0.94783626	0	0.277802487	0	0	0.49916178	1.528746416	3.895992279	0.464273682	0
492272	0.252040307	0.722133823	0.001375871	0	0	0.509553671	1.013674284	0.087144494	0.198732567	0
486753	0.999221394	0	0.043452632	0	0	0.514015377	0.919847728	-0.433626311	0.235310314	0
488595	0.151551001	0.847669761	0.017244439	0	0	0.524168313	1.030422227	1.692537035	0.638640169	0
492272	0.252040307	0.722133823	0.001375871	0	0	0.509553671	1.013674284	0.087144494	0.198732567	0
486753	0.999221394	0	0.043452632	0	0	0.514015377	0.919847728	-0.433626311	0.235310314	0
488595	0.151551001	0.847669761	0.017244439	0	0	0.524168313	1.030422227	1.692537035	0.638640169	0
492272	0.252040307	0.722133823	0.001375871	0	0	0.509553671	1.013674284	0.087144494	0.198732567	0
486753	0.999221394	0	0.043452632	0	0	0.514015377	0.919847728	-0.433626311	0.235310314	0
488595	0.151551001	0.847669761	0.017244439	0	0	0.524168313	1.030422227	1.692537035	0.638640169	0
492272	0.252040307	0.722133823	0.001375871	0	0	0.509553671	1.013674284	0.087144494	0.198732567	0
486753	0.999221394	0	0.043452632	0	0	0.514015377	0.919847728	-0.433626311	0.235310314	0
488595	0.151551001	0.847669761	0.017244439	0	0	0.524168313	1.030422227	1.692537035	0.638640169	0
492272	0.252040307	0.722133823	0.001375871	0	0	0.509553671	1.013674284	0.087144494	0.198732567	0
486753	0.999221394	0	0.043452632	0	0	0.514015377	0.919847728	-0.433626311	0.235310314	0
488595	0.151551001	0.847669761	0.017244439	0	0	0.524168313	1.030422227	1.692537035	0.638640169	0
492272	0.252040307	0.722133823	0.001375871	0	0	0.509553671	1.013674284	0.087144494	0.198732567	0
486753	0.999221394	0	0.043452632	0	0	0.514015377	0.919847728	-0.433626311	0.235310314	0
475082	0	0.999225621	0.00194673	0	0.53	0.470841974	0.227120094	0.778938174	0.33049713	0.462110882
475081	0	0.999225621	0.204192799	0	5.659	0.468437135	0.203188946	-0.920700699	0.207811285	0.081329348
473238	0	0.529194935	0.571276958	0	0	0.447471142	0.26586819	2.15129699	0.437011947	0.182097104
521802	0	0.47471808	0.383785906	9.712	0	0.453719258	0.371120983	-0.385244787	0.208455258	0.020661
520882	0	0.985832167	0.055203618	0	0	0.482353479	0.37197123	-0.70334237	0.22937791	0.451904001
521801	0	0.241439649	0.304559598	14.543	0	0.409733295	0.360399945	-0.642896116	0.11176875	1.220662025
522720	0	0.744829987	0.342075943	0	0	0.409381658	0.405143429	1.370551825	0.331466306	0.10482184
521800	0.076370042	0.137369985	0.231286613	11.687	0.55	0.361132324	0.360951221	-0.762654662	0.083299033	2.524604976
470445	0.927714777	0	0.167678062	0	0	0.50846225	0.893093652	-1.943985701	0.733724427	0
451905	0.678917909	0.006539145	0.362796908	0	0	0.503821373	0.580914581	0.512819563	0.361695911	0
452825	0.399725957	0.502198665	0.278631503	0	0	0.512681723	0.564745037	-0.810831428	0.300851792	0
451904	0.591521385	0.08263821	0.35795453	0	0	0.526217282	0.599181471	-0.601861136	0.389313866	0
436271	0.246023236	0.071669236	0.643934794	0	0	0.470526725	0.549954511	1.359068121	0.326974678	0
436274	0	0.999241901	0.377047675	0	0	0.492796481	0.597244883	-0.260862623	0.325509627	0
470445	0.927714777	0	0.167678062	0	0	0.50846225	0.893093652	-1.943985701	0.733724427	0
468606	0.999228049	0	0.21656793	0	0	0.510876715	0.984624668	1.003073931	0.786974975	0
451905	0.678917909	0.006539145	0.362796908	0	0	0.503821373	0.580914581	0.512819563	0.361695911	0
531062	0	0.954521546	0.01509204	0	0	0.534148216	0.903952166	0.407754762	0.45095746	0
530140	0.88235916	0.116850148	0	0	0	0.542900145	0.802024886	-0.320616484	0.393981077	0
530137	0.745084947	0.254124373	0.063272042	0	0	0.537042677	0.71560341	-1.20004046	0.323622136	0
526446	0	0.999210144	0	0	0	0.62161082	0.76545361	0.024295807	0.454745317	0
527366	0	0.999209949	0	0	0	0.62017411	0.695882875	0.502625704	0.367856598	0
525539	0.173510407	0.825699966	0.078528778	0	0	0.534908235	0.87367704	-1.267701558	0.425278745	0
521853	0.999211249	0	0.050761126	0	0	0.549521983	0.758570689	-1.853277802	0.296353605	0
523698	0.697663624	0.301547195	0	0	0	0.527733147	0.83144	-1.898703456	0.330019158	0
481465	0.999223302	0	0	0	0	0.52231884	0.945015077	-0.499271035	0.482992881	0
482384	0.999222976	0	0	0	0	0.525102854	0.907359816	-0.786471605	0.408329568	0
478704	0.999224277	0	0	0	0	0.533514857	0.890280976	1.076561928	0.345969518	0
530140	0.88235916	0.116850148	0	0	0	0.542900145	0.802024886	-0.320616484	0.393981077	0
530137	0.745084947	0.254124373	0.063272042	0	0	0.537042677	0.71560341	-1.20004046	0.323622136	0
526446	0	0.999210144	0	0	0	0.62161082	0.76545361	0.024295807	0.454745317	0
527366	0	0.999209949	0	0	0	0.62017411	0.695882875	0.502625704	0.367856598	0
525539	0.173510407	0.825699966	0.078528778	0	0	0.534908235	0.87367704	-1.267701558	0.425278745	0
522773	0.99423993	0.00497104	0.00440544	0	0	0.541772068	0.739722818	-1.348691106	0.343544518	0
521853	0.999211249	0	0.050761126	0	0	0.549521983	0.758570689	-1.853277802	0.296353605	0
523698	0.697663624	0.301547195	0	0	0	0.527733147	0.83144	-1.898703456	0.330019158	0
530140	0.88235916	0.116850148	0	0	0	0.542900145	0.802024886	-0.320616484	0.393981077	0
530137	0.745084947	0.254124373	0.063272042	0	0	0.537042677	0.71560341	-1.20004046	0.323622136	0
526446	0	0.999210144	0	0	0	0.62161082	0.76545361	0.024295807	0.454745317	0
527366	0	0.999209949	0	0	0	0.62017411	0.695882875	0.502625704	0.367856598	0
525539	0.173510407	0.825699966	0.078528778	0	0	0.534908235	0.87367704	-1.267701558	0.425278745	0
522773	0.99423993	0.00497104	0.00440544	0	0	0.541772068	0.739722818	-1.348691106	0.343544518	0
521853	0.999211249	0	0.050761126	0	0	0.549521983	0.758570689	-1.853277802	0.296353605	0
523698	0.697663624	0.301547195	0	0	0	0.527733147	0.83144	-1.898703456	0.330019158	0
530140	0.88235916	0.116850148	0	0	0	0.542900145	0.802024886	-0.320616484	0.393981077	0
530137	0.745084947	0.254124373	0.063272042	0	0	0.537042677	0.71560341	-1.20004046	0.323622136	0
527366	0	0.999209949	0	0	0	0.62017411	0.695882875	0.502625704	0.367856598	0
525539	0.173510407	0.825699966	0.078528778	0	0	0.534908235	0.87367704	-1.267701558	0.425278745	0
522773	0.99423993	0.00497104	0.00440544	0	0	0.541772068	0.739722818	-1.348691106	0.343544518	0
521853	0.999211249	0	0.050761126	0	0	0.549521983	0.758570689	-1.853277802	0.296353605	0
523698	0.697663624	0.301547195	0	0	0	0.527733147	0.83144	-1.898703456	0.330019158	0
530140	0.88235916	0.116850148	0	0	0	0.542900145	0.802024886	-0.320616484	0.393981077	0
530137	0.745084947	0.254124373	0.063272042	0	0	0.537042677	0.71560341	-1.20004046	0.323622136	0
527366	0	0.999209949	0	0	0	0.62017411	0.695882875	0.502625704	0.367856598	0
525539	0.173510407	0.825699966	0.078528778	0	0	0.534908235	0.87367704	-1.267701558	0.425278745	0
522773	0.99423993	0.00497104	0.00440544	0	0	0.541772068	0.739722818	-1.348691106	0.343544518	0
521853	0.999211249	0	0.050761126	0	0	0.549521983	0.758570689	-1.853277802	0.296353605	0
523698	0.697663624	0.301547195	0	0	0	0.527733147	0.83144	-1.898703456	0.330019158	0
530140	0.88235916	0.116850148	0	0	0	0.542900145	0.802024886	-0.320616484	0.393981077	0
530137	0.745084947	0.254124373	0.063272042	0	0	0.537042677	0.71560341	-1.20004046	0.323622136	0
527366	0	0.999209949	0	0	0	0.62017411	0.695882875	0.502625704	0.367856598	0
525539	0.173510407	0.825699966	0.078528778	0	0	0.534908235	0.87367704	-1.267701558	0.425278745	0
522773	0.99423993	0.00497104	0.00440544	0	0	0.541772068	0.739722818	-1.348691106	0.343544518	0
523698	0.697663624	0.301547195	0	0	0	0.527733147	0.83144	-1.898703456	0.330019158	0
478708	0.927610561	0.071613673	0	0	0	0.520701051	0.914771851	-1.592290197	0.384072167	0
478704	0.999224277	0	0	0	0	0.533514857	0.890280976	1.076561928	0.345969518	0
474112	0.457538714	0.541687254	0	0	0	0.515510738	1.018652501	-1.397424221	0.336505306	0
474113	0.237065451	0.762160492	0	0	0	0.510720789	1.051115898	-0.997108868	0.34087966	0
692265	0.615476036	0.352102185	0.043127396	0	0	0.508411229	1.033818363	3.032889485	0.479943007	0
689506	0.236532162	0.762675836	0.087040802	0	7.22	0.506337523	0.98118821	1.304797649	0.407797452	0
691352	0.921630886	0	0	0	0.991	0.562771678	0.885663924	-0.014072657	0.319877284	0
689513	0.865280093	0	0.02173569	0	3.39	0.539982319	0.811799456	0.41269643	0.350312195	0
687677	0.847084355	0	0.005032119	0	4.898	0.524123728	0.710536794	0.723481178	0.349041117	0
689524	0.898090875	0	0.002751741	3.474	0	0.520036757	0.76153542	0.147962298	0.416442792	0
684918	0.950960398	0	0.080869203	2.539	0	0.523205817	0.585463132	1.417801321	0.370429304	0
684921	0.520592305	0.242828535	0.005386487	8.306	0	0.515578032	0.542918051	0.342763245	0.492002212	0
682161	0.999206546	0	0	0	0	0.473100454	0.462790527	-2.183829248	0.335833313	0
680316	0.604839691	0	0.313085562	5.532	0	0.487637818	0.411028193	-2.44075954	0.365061533	0.768289983
680315	0.59409991	0.149898095	0.273765822	5.133	0	0.490251392	0.420421483	-0.826941669	0.452914398	1.232379988
678472	0.569299382	0	0.46916559	3.262	0	0.458559334	0.352400031	-1.638119289	0.273739042	2.284511
664671	0.686944028	0	0.14056993	0	2.163	0.497410923	0.282622963	-1.203117758	0.399933383	8.968114018
662835	0	0.936780414	0.014711715	0	0	0.463413626	0.260956794	-0.571281161	0.366861233	0.683580995
663762	0.013064075	0.986139482	0	0	0	0.509302795	0.346107254	1.343967915	0.280864671	0
668361	0.895446475	0.103757742	0.009833107	0	7.441	0.562339008	0.491839527	-2.30022662	0.484671642	0
669279	0.947999251	0.051205146	0	0	0	0.555221438	0.453157404	-1.375137942	0.272916786	0
670200	0.864075287	0.061476682	0	0	6.031	0.546878695	0.504313841	0.235637903	0.301786595	0
672038	0.819530065	0.179674735	0	0	9.497	0.556926966	0.640763866	0.975494981	0.459903796	0
670206	0.970588668	0	0.003802068	0	2.077	0.52957356	0.403338218	-0.227615774	0.466513258	0
682147	0.801861487	0	0.001342935	0	0	0.508647561	0.45154263	-1.600775106	0.322704327	0
680319	0.860389019	0	0.056716224	0	0	0.502869546	0.494038989	0.4682874	0.515832675	0.636486009
679388	0.900635246	0	0.02568412	0.405	1.55	0.526469052	0.39526548	-2.339918375	0.432775186	0
672948	0.948223524	0	0.148791867	0	0	0.494457811	0.388037573	-0.536676202	0.459849111	3.013230085
672950	0.161798692	0.8362878	0.171858999	0	0	0.439970613	0.370483972	0.580578395	0.689534529	3.988695085
669268	0.885520581	0	0.140810281	0	3.394	0.505689085	0.412195666	-1.604874313	0.608774879	0
669269	0.945864211	0	0.054506955	0	4.819	0.525721371	0.348085364	-2.226553023	0.456998154	0
666507	0.835272622	0	0.077589753	0	0	0.495307207	0.457301084	-2.122401374	0.555238208	0
666512	0.401970087	0.47899641	0.042344969	0	0	0.415276349	0.306721076	-0.13823086	0.599178604	2.411161959
672012	0.999204811	0	0	0	0	0.504824162	0.431111865	0.209056497	0.285305343	1.822336992
675698	0.970351114	0.028854295	0.004127612	0	5.272	0.547088325	0.596510188	0.013077736	0.405553499	0
672940	0.999204963	0	0	0	0.314	0.522365749	0.560500367	-0.587374483	0.447689019	0
670176	0.668200499	0.331004055	0	0	1.274	0.562960505	0.50596028	-0.422738007	0.315655996	0
672019	0.999204811	0	0	0	12.056	0.531051636	0.521207841	0.017415464	0.202813388	0
665577	0	0.959393245	0.065823021	0	4.1	0.541435659	0.467890355	-0.455830634	0.379776314	0
667421	0.59852484	0.400679253	0.007945898	0	4.076	0.524804473	0.541129934	0.677219118	0.494602196	0
695010	0.999209168	0	0.004386994	0	0	0.518040419	0.718902994	0.754401888	0.461903506	0
701459	0.999210642	0	0.012444758	1.207	0	0.525932372	0.627806572	-2.392279148	0.460886513	0
701457	0.999210642	0	0.096647134	3.967	0	0.53977412	0.699612482	-1.083445072	0.474836643	0
697775	0.999209775	0	0.046445386	5.634	3.265	0.469737172	0.598443119	-0.37481451	0.241477183	0
692259	0.731709286	0.111837535	0.001375871	0	5.395	0.511659205	0.598468899	-0.958822846	0.251103646	0
689495	0.981673595	0.011650063	0	0	14.708	0.537828684	0.53311147	-0.189873874	0.220721563	1.179962993
693170	0.999208757	0	0.055670858	0	0	0.517623961	0.596168507	-0.55101708	0.343165409	0
690411	0.742192582	0.252366793	0.055749245	3.87	0	0.490936369	0.488979568	0.441102147	0.294656061	0.348913998
691334	0.842136047	0.009393481	0.073134854	3.147	0.167	0.462563038	0.488602997	-0.869720936	0.241714879	8.056781828
684889	0.999207087	0	0.000442144	0	0	0.540997565	0.566203609	0.303871036	0.289984268	0
665621	0.700691006	0.059378272	0.225497968	0	3.44	0.481024265	0.222783158	-1.210689681	0.282144674	1.515563011
661018	0.396736224	0.555933351	0.040254635	0	0	0.554596126	0.458848316	0.554721355	0.286528174	0
662856	0	0.999203489	0.017886318	0	0	0.523796558	0.497476371	1.74466246	0.226891665	0
661945	0.967265766	0	0.077518631	0	0	0.487890512	0.399467785	-1.891600668	0.490610571	0
667457	0.44420098	0.401442702	0.048160338	3.755	0	0.497346073	0.227424588	-2.168070137	0.387886991	1.105019481
674824	0.977711544	0	0	1.487	0	0.502983272	0.336303262	2.112346828	0.42880128	0
676662	0.649801135	0	0.032678791	11.198	0	0.498520255	0.454828292	1.837886155	0.428067358	0
676659	0.995194234	0	0.03123888	0.017	0	0.501620531	0.513777512	-0.118115664	0.577954085	0
675735	0.33851674	0.660688678	0	0	0	0.521021426	0.692810326	1.555137277	0.325380142	0.366889998
679431	0.999206047	0	0.016510448	0	0	0.509271145	0.234139	0.138034046	0.449458708	0
683107	0.999206719	0	0	0	0	0.478178948	0.20408626	-0.213380269	0.329203871	0
683104	0.999206719	0	0	0	1.375	0.487740219	0.210795817	-1.73444283	0.369388513	0
684017	0.999206892	0	0.011006965	0	0	0.49094066	0.216983388	-0.742731026	0.379690458	4.753642052
686774	0.867309823	0.131897562	0.02860078	0	0	0.505037785	0.32917314	-1.3769252	0.503584215	0
685855	0.998393726	0.000813521	0.013131242	0	0	0.501816571	0.284005307	1.876692981	0.349597565	0
684928	0.599870097	0.206229721	0.004127612	0	0	0.518077254	0.287421147	-0.641219765	0.368045208	0
680328	0.962137112	0	0	0	0	0.516122818	0.344268389	-1.680190146	0.44032487	0
683091	0.731541223	0.267665521	0	0	0	0.513029933	0.261934983	-0.876271367	0.278148432	0
692265	0.615476036	0.352102185	0.043127396	0	0	0.508411229	1.033818363	3.032889485	0.479943007	0
689506	0.236532162	0.762675836	0.087040802	0	7.22	0.506337523	0.98118821	1.304797649	0.407797452	0
691352	0.921630886	0	0	0	0.991	0.562771678	0.885663924	-0.014072657	0.319877284	0
689513	0.865280093	0	0.02173569	0	3.39	0.539982319	0.811799456	0.41269643	0.350312195	0
687677	0.847084355	0	0.005032119	0	4.898	0.524123728	0.710536794	0.723481178	0.349041117	0
689524	0.898090875	0	0.002751741	3.474	0	0.520036757	0.76153542	0.147962298	0.416442792	0
684918	0.950960398	0	0.080869203	2.539	0	0.523205817	0.585463132	1.417801321	0.370429304	0
684921	0.520592305	0.242828535	0.005386487	8.306	0	0.515578032	0.542918051	0.342763245	0.492002212	0
682161	0.999206546	0	0	0	0	0.473100454	0.462790527	-2.183829248	0.335833313	0
680316	0.604839691	0	0.313085562	5.532	0	0.487637818	0.411028193	-2.44075954	0.365061533	0.768289983
662835	0	0.936780414	0.014711715	0	0	0.463413626	0.260956794	-0.571281161	0.366861233	0.683580995
663762	0.013064075	0.986139482	0	0	0	0.509302795	0.346107254	1.343967915	0.280864671	0
668361	0.895446475	0.103757742	0.009833107	0	7.441	0.562339008	0.491839527	-2.30022662	0.484671642	0
669279	0.947999251	0.051205146	0	0	0	0.555221438	0.453157404	-1.375137942	0.272916786	0
670200	0.864075287	0.061476682	0	0	6.031	0.546878695	0.504313841	0.235637903	0.301786595	0
672038	0.819530065	0.179674735	0	0	9.497	0.556926966	0.640763866	0.975494981	0.459903796	0
670206	0.970588668	0	0.003802068	0	2.077	0.52957356	0.403338218	-0.227615774	0.466513258	0
682147	0.801861487	0	0.001342935	0	0	0.508647561	0.45154263	-1.600775106	0.322704327	0
680319	0.860389019	0	0.056716224	0	0	0.502869546	0.494038989	0.4682874	0.515832675	0.636486009
679388	0.900635246	0	0.02568412	0.405	1.55	0.526469052	0.39526548	-2.339918375	0.432775186	0
672948	0.948223524	0	0.148791867	0	0	0.494457811	0.388037573	-0.536676202	0.459849111	3.013230085
672950	0.161798692	0.8362878	0.171858999	0	0	0.439970613	0.370483972	0.580578395	0.689534529	3.988695085
669268	0.885520581	0	0.140810281	0	3.394	0.505689085	0.412195666	-1.604874313	0.608774879	0
669269	0.945864211	0	0.054506955	0	4.819	0.525721371	0.348085364	-2.226553023	0.456998154	0
666507	0.835272622	0	0.077589753	0	0	0.495307207	0.457301084	-2.122401374	0.555238208	0
666512	0.401970087	0.47899641	0.042344969	0	0	0.415276349	0.306721076	-0.13823086	0.599178604	2.411161959
672012	0.999204811	0	0	0	0	0.504824162	0.431111865	0.209056497	0.285305343	1.822336992
675698	0.970351114	0.028854295	0.004127612	0	5.272	0.547088325	0.596510188	0.013077736	0.405553499	0
672940	0.999204963	0	0	0	0.314	0.522365749	0.560500367	-0.587374483	0.447689019	0
670176	0.668200499	0.331004055	0	0	1.274	0.562960505	0.50596028	-0.422738007	0.315655996	0
672019	0.999204811	0	0	0	12.056	0.531051636	0.521207841	0.017415464	0.202813388	0
665577	0	0.959393245	0.065823021	0	4.1	0.541435659	0.467890355	-0.455830634	0.379776314	0
667421	0.59852484	0.400679253	0.007945898	0	4.076	0.524804473	0.541129934	0.677219118	0.494602196	0
695010	0.999209168	0	0.004386994	0	0	0.518040419	0.718902994	0.754401888	0.461903506	0
701459	0.999210642	0	0.012444758	1.207	0	0.525932372	0.627806572	-2.392279148	0.460886513	0
701457	0.999210642	0	0.096647134	3.967	0	0.53977412	0.699612482	-1.083445072	0.474836643	0
697775	0.999209775	0	0.046445386	5.634	3.265	0.469737172	0.598443119	-0.37481451	0.241477183	0
692259	0.731709286	0.111837535	0.001375871	0	5.395	0.511659205	0.598468899	-0.958822846	0.251103646	0
689495	0.981673595	0.011650063	0	0	14.708	0.537828684	0.53311147	-0.189873874	0.220721563	1.179962993
693170	0.999208757	0	0.055670858	0	0	0.517623961	0.596168507	-0.55101708	0.343165409	0
690411	0.742192582	0.252366793	0.055749245	3.87	0	0.490936369	0.488979568	0.441102147	0.294656061	0.348913998
691334	0.842136047	0.009393481	0.073134854	3.147	0.167	0.462563038	0.488602997	-0.869720936	0.241714879	8.056781828
684889	0.999207087	0	0.000442144	0	0	0.540997565	0.566203609	0.303871036	0.289984268	0
698683	0.999209992	0	0	0	3.941	0.508211553	0.747779655	-1.868471384	0.46920018	0
699603	0.999210209	0	0.013483077	0	0	0.512126207	0.794409451	-0.805422647	0.552983022	0
697759	0.994330339	0.004879479	0.002576114	0	1.127	0.522056103	0.681645321	-0.580303873	0.468336913	0.880499035
693160	0.999208757	0	0	0	1.726	0.536401093	0.649533867	-1.068082809	0.331953703	0
693158	0.631181431	0.268194697	0.098918415	0	5.523	0.517390251	0.582116265	0.166163921	0.453947056	0.07530148
689474	0.740153358	0.018674709	0.183125262	0	5.495	0.526797712	0.491424239	-2.102742612	0.394777875	0
665621	0.700691006	0.059378272	0.225497968	0	3.44	0.481024265	0.222783158	-1.210689681	0.282144674	1.515563011
661018	0.396736224	0.555933351	0.040254635	0	0	0.554596126	0.458848316	0.554721355	0.286528174	0
662856	0	0.999203489	0.017886318	0	0	0.523796558	0.497476371	1.74466246	0.226891665	0
661945	0.967265766	0	0.077518631	0	0	0.487890512	0.399467785	-1.891600668	0.490610571	0
667457	0.44420098	0.401442702	0.048160338	3.755	0	0.497346073	0.227424588	-2.168070137	0.387886991	1.105019481
674824	0.977711544	0	0	1.487	0	0.502983272	0.336303262	2.112346828	0.42880128	0
675735	0.33851674	0.660688678	0	0	0	0.521021426	0.692810326	1.555137277	0.325380142	0.366889998
679431	0.999206047	0	0.016510448	0	0	0.509271145	0.234139	0.138034046	0.449458708	0
671154	0.874696272	0.12450841	0	0	0	0.482187986	0.231502434	2.031634659	0.413014308	0
658270	0	0.999202904	0.006327938	0	0	0.50539875	0.244399597	-1.046686351	0.422631714	0
661953	0	0.999203359	0.008255224	0	0	0.528673351	0.190333433	-0.998967103	0.36361947	0.166580931
683107	0.999206719	0	0	0	0	0.478178948	0.20408626	-0.213380269	0.329203871	0
683104	0.999206719	0	0	0	1.375	0.487740219	0.210795817	-1.73444283	0.369388513	0
684017	0.999206892	0	0.011006965	0	0	0.49094066	0.216983388	-0.742731026	0.379690458	4.753642052
686774	0.867309823	0.131897562	0.02860078	0	0	0.505037785	0.32917314	-1.3769252	0.503584215	0
685855	0.998393726	0.000813521	0.013131242	0	0	0.501816571	0.284005307	1.876692981	0.349597565	0
684928	0.599870097	0.206229721	0.004127612	0	0	0.518077254	0.287421147	-0.641219765	0.368045208	0
680328	0.962137112	0	0	0	0	0.516122818	0.344268389	-1.680190146	0.44032487	0
683091	0.731541223	0.267665521	0	0	0	0.513029933	0.261934983	-0.876271367	0.278148432	0
686792	0.589475096	0.409732339	0.000623203	0	0	0.495604575	0.171540101	0.728770956	0.391978595	2.151227027
693234	0.999208757	0	0	0	0	0.517473876	0.20699656	-0.469835132	0.362029755	0.004855629
689533	0.366615558	0.632592415	0.095573925	0	4.361	0.513869166	0.31208567	-1.538235366	0.389454427	0
692291	0.957435179	0	0.084334965	1.06	0	0.50678277	0.566726221	0.236693382	0.503692224	0
692265	0.615476036	0.352102185	0.043127396	0	0	0.508411229	1.033818363	3.032889485	0.479943007	0
689506	0.236532162	0.762675836	0.087040802	0	7.22	0.506337523	0.98118821	1.304797649	0.407797452	0
691352	0.921630886	0	0	0	0.991	0.562771678	0.885663924	-0.014072657	0.319877284	0
689513	0.865280093	0	0.02173569	0	3.39	0.539982319	0.811799456	0.41269643	0.350312195	0
687677	0.847084355	0	0.005032119	0	4.898	0.524123728	0.710536794	0.723481178	0.349041117	0
682161	0.999206546	0	0	0	0	0.473100454	0.462790527	-2.183829248	0.335833313	0
672950	0.161798692	0.8362878	0.171858999	0	0	0.439970613	0.370483972	0.580578395	0.689534529	3.988695085
669268	0.885520581	0	0.140810281	0	3.394	0.505689085	0.412195666	-1.604874313	0.608774879	0
667421	0.59852484	0.400679253	0.007945898	0	4.076	0.524804473	0.541129934	0.677219118	0.494602196	0
701459	0.999210642	0	0.012444758	1.207	0	0.525932372	0.627806572	-2.392279148	0.460886513	0
701457	0.999210642	0	0.096647134	3.967	0	0.53977412	0.699612482	-1.083445072	0.474836643	0
697775	0.999209775	0	0.046445386	5.634	3.265	0.469737172	0.598443119	-0.37481451	0.241477183	0
692259	0.731709286	0.111837535	0.001375871	0	5.395	0.511659205	0.598468899	-0.958822846	0.251103646	0
689495	0.981673595	0.011650063	0	0	14.708	0.537828684	0.53311147	-0.189873874	0.220721563	1.179962993
693170	0.999208757	0	0.055670858	0	0	0.517623961	0.596168507	-0.55101708	0.343165409	0
690411	0.742192582	0.252366793	0.055749245	3.87	0	0.490936369	0.488979568	0.441102147	0.294656061	0.348913998
691334	0.842136047	0.009393481	0.073134854	3.147	0.167	0.462563038	0.488602997	-0.869720936	0.241714879	8.056781828
698683	0.999209992	0	0	0	3.941	0.508211553	0.747779655	-1.868471384	0.46920018	0
697759	0.994330339	0.004879479	0.002576114	0	1.127	0.522056103	0.681645321	-0.580303873	0.468336913	0.880499035
693158	0.631181431	0.268194697	0.098918415	0	5.523	0.517390251	0.582116265	0.166163921	0.453947056	0.07530148
686792	0.589475096	0.409732339	0.000623203	0	0	0.495604575	0.171540101	0.728770956	0.391978595	2.151227027
689533	0.366615558	0.632592415	0.095573925	0	4.361	0.513869166	0.31208567	-1.538235366	0.389454427	0
581638	0.094800227	0.721006499	0.004127612	0	0	0.538381696	0.817490934	-1.576199651	0.386385894	0
594547	0	0.538266113	0.653545188	1.884	0	0.496116668	0.538391603	-0.201919322	0.236967391	0
581638	0.094800227	0.721006499	0.004127612	0	0	0.538381696	0.817490934	-1.576199651	0.386385894	0
584399	0	0.999201235	0	0	0	0.540162265	0.932306378	1.883705548	0.403454845	0
594547	0	0.538266113	0.653545188	1.884	0	0.496116668	0.538391603	-0.201919322	0.236967391	0
595462	0	0.999200563	0.12698115	0	0	0.545501828	0.745807291	1.279184699	0.446356739	0
594542	0	0.999200606	0.034804044	0	0	0.552695215	0.730007208	2.22952434	0.382437291	0
581638	0.094800227	0.721006499	0.004127612	0	0	0.538381696	0.817490934	-1.576199651	0.386385894	0
583480	0.598951104	0.400250218	0	0	0	0.534328163	0.952997199	2.158519881	0.313413976	0
583479	0.073028075	0.926173234	0	0	0	0.541395187	0.913495197	-1.537870602	0.38921436	0
594547	0	0.538266113	0.653545188	1.884	0	0.496116668	0.538391603	-0.201919322	0.236967391	0
595461	0	0.999200563	0	0	0	0.55020082	0.753598037	0.190537316	0.465736063	0
583479	0.073028075	0.926173234	0	0	0	0.541395187	0.913495197	-1.537870602	0.38921436	0
583480	0.598951104	0.400250218	0	0	0	0.534328163	0.952997199	2.158519881	0.313413976	0
594547	0	0.538266113	0.653545188	1.884	0	0.496116668	0.538391603	-0.201919322	0.236967391	0
583479	0.073028075	0.926173234	0	0	0	0.541395187	0.913495197	-1.537870602	0.38921436	0
546685	0.287219059	0.711986941	0.015936475	0	0	0.508731008	0.797244861	-1.344149998	0.346479644	0
595462	0	0.999200563	0.12698115	0	0	0.545501828	0.745807291	1.279184699	0.446356739	0
762047	0	0.999229956	0	0	2.353	0.557878017	1.260652283	-1.46673257	0.292902079	0
631352	0.999200628	0	0.060775678	0	0	0.539269209	0.432569925	-2.962851524	0.412807044	0
609267	0.999200173	0	0	0	0	0.537263095	0.683434454	-2.251919065	0.594541392	0
616643	0	0.760047142	0.224857164	0	0	0.496863455	0.362431797	-1.376437843	0.365922919	0
546685	0.287219059	0.711986941	0.015936475	0	0	0.508731008	0.797244861	-1.344149998	0.346479644	0
595462	0	0.999200563	0.12698115	0	0	0.545501828	0.745807291	1.279184699	0.446356739	0
762047	0	0.999229956	0	0	2.353	0.557878017	1.260652283	-1.46673257	0.292902079	0
708692	0.999212442	0	0.000156465	0	0	0.533515275	0.513969423	-3.385510564	0.578776616	0
631352	0.999200628	0	0.060775678	0	0	0.539269209	0.432569925	-2.962851524	0.412807044	0
616643	0	0.760047142	0.224857164	0	0	0.496863455	0.362431797	-1.376437843	0.365922919	0
762047	0	0.999229956	0	0	2.353	0.557878017	1.260652283	-1.46673257	0.292902079	0
