# Supplementary material for: Predicted Relative Occupancy Probability of Raccoon Dogs (Nyctereutes procyonoides) in Northeast Beijing Using Bayesian Occupancy Models
Source: Ecol Evol. 2026 Mar 14;16(3):e73192. doi: 10.1002/ece3.73192 (PMC13093768; doi:10.1002/ece3.73192)
Supplement: Supplementary file 1 — Data S1: ece373192‐sup‐0001‐DataS1.zip. [file ECE3-16-e73192-s001.zip › 3_RaccoonDog_NEBeijing_250m_DetectionHistory_2022-2024.csv]

id	y1	y2	y3	y4	y5	y6	y7	y8	e1	e2	e3	e4	e5	e6	e7	e8	season
495192	0	0	0	0	NA	NA	NA	NA	19	14	14	14	NA	NA	NA	NA	2024_spring
495190	0	0	0	0	NA	NA	NA	NA	19	14	14	14	NA	NA	NA	NA	2024_spring
494270	0	0	0	0	NA	NA	NA	NA	19	14	14	14	NA	NA	NA	NA	2024_spring
495192	0	0	0	0	NA	NA	NA	NA	14	14	14	8	NA	NA	NA	NA	2024_summer
495190	0	0	0	0	NA	NA	NA	NA	14	14	14	8	NA	NA	NA	NA	2024_summer
494270	0	0	0	0	NA	NA	NA	NA	14	14	14	8	NA	NA	NA	NA	2024_summer
522686	1	1	1	0	1	0	NA	NA	14	14	14	14	14	14	NA	NA	2023_winter
521768	1	0	0	0	1	1	NA	NA	14	14	14	14	14	14	NA	NA	2023_winter
526373	1	1	0	0	1	1	NA	NA	14	14	14	14	14	14	NA	NA	2023_winter
526371	0	0	0	0	0	0	NA	NA	14	14	14	14	14	14	NA	NA	2023_winter
522686	0	0	0	1	0	0	0	NA	14	14	14	14	14	14	14	NA	2023_spring
521768	1	1	0	1	0	1	0	NA	14	14	14	14	14	14	14	NA	2023_spring
526373	1	1	1	1	1	1	1	NA	14	14	14	14	14	14	14	NA	2023_spring
526371	0	0	0	0	0	1	0	NA	14	14	14	14	14	14	14	NA	2023_spring
522686	0	0	1	1	1	0	NA	NA	14	14	14	14	14	14	NA	NA	2023_summer
521768	0	0	1	1	1	0	NA	NA	14	14	14	14	14	14	NA	NA	2023_summer
526373	1	1	0	0	0	0	NA	NA	14	14	14	14	14	14	NA	NA	2023_summer
526371	1	0	0	0	0	0	NA	NA	14	14	14	14	14	14	NA	NA	2023_summer
522686	0	0	0	0	0	0	0	NA	14	14	14	14	14	14	14	NA	2023_autumn
521768	1	0	0	0	1	1	0	NA	14	14	14	14	14	14	14	NA	2023_autumn
526373	0	0	0	0	0	0	0	NA	14	14	14	14	14	14	14	NA	2023_autumn
526371	0	0	0	0	0	0	0	NA	14	14	14	14	14	14	14	NA	2023_autumn
522686	0	0	0	1	0	0	NA	NA	14	14	14	14	14	14	NA	NA	2024_winter
521768	0	0	0	1	1	0	NA	NA	14	14	14	14	14	14	NA	NA	2024_winter
526373	0	0	0	0	0	0	NA	NA	14	14	14	14	14	14	NA	NA	2024_winter
526371	0	0	0	0	1	0	NA	NA	14	14	14	14	14	14	NA	NA	2024_winter
522686	1	0	1	0	1	0	0	NA	14	14	14	14	14	14	14	NA	2024_spring
521768	0	0	0	0	1	0	0	NA	14	14	14	14	14	14	14	NA	2024_spring
526373	0	1	1	1	0	0	1	NA	14	14	14	14	14	14	14	NA	2024_spring
559523	1	0	1	0	NA	NA	NA	NA	18	14	14	14	NA	NA	NA	NA	2024_spring
560441	0	0	0	0	NA	NA	NA	NA	18	14	14	14	NA	NA	NA	NA	2024_spring
562281	1	1	1	0	NA	NA	NA	NA	18	14	14	14	NA	NA	NA	NA	2024_spring
561360	1	0	0	0	NA	NA	NA	NA	18	14	14	14	NA	NA	NA	NA	2024_spring
562279	0	0	0	0	NA	NA	NA	NA	18	14	14	14	NA	NA	NA	NA	2024_spring
563203	0	0	0	0	NA	NA	NA	NA	18	14	14	14	NA	NA	NA	NA	2024_spring
564123	0	0	0	0	NA	NA	NA	NA	18	14	14	14	NA	NA	NA	NA	2024_spring
363737	0	0	0	0	NA	NA	NA	NA	17	14	14	14	NA	NA	NA	NA	2024_spring
363736	0	0	0	0	NA	NA	NA	NA	17	14	14	14	NA	NA	NA	NA	2024_spring
362815	0	0	0	0	NA	NA	NA	NA	17	14	14	14	NA	NA	NA	NA	2024_spring
358219	0	0	0	0	NA	NA	NA	NA	34	28	28	28	NA	NA	NA	NA	2024_spring
441001	0	0	0	0	NA	NA	NA	NA	19	14	14	14	NA	NA	NA	NA	2024_spring
440082	0	0	0	0	NA	NA	NA	NA	38	28	28	28	NA	NA	NA	NA	2024_spring
444680	0	0	0	0	NA	NA	NA	NA	18	14	14	14	NA	NA	NA	NA	2024_spring
444684	0	0	0	0	NA	NA	NA	NA	19	14	14	14	NA	NA	NA	NA	2024_spring
443765	0	0	0	0	NA	NA	NA	NA	19	14	14	14	NA	NA	NA	NA	2024_spring
442846	0	0	0	0	NA	NA	NA	NA	19	14	14	14	NA	NA	NA	NA	2024_spring
430662	0	1	0	0	1	1	NA	NA	14	14	14	14	14	14	NA	NA	2023_winter
431583	1	1	1	1	1	1	NA	NA	14	14	14	14	14	14	NA	NA	2023_winter
432502	1	1	1	1	1	0	NA	NA	14	14	14	14	14	14	NA	NA	2023_winter
424197	1	1	1	1	1	0	NA	NA	14	14	14	14	14	14	NA	NA	2023_winter
423279	0	1	1	0	0	0	NA	NA	14	14	14	14	14	14	NA	NA	2023_winter
421438	1	0	1	0	0	0	NA	NA	14	14	14	14	14	14	NA	NA	2023_winter
423295	0	0	0	0	1	0	NA	NA	14	14	14	14	14	14	NA	NA	2023_winter
420533	1	0	0	0	0	0	NA	NA	14	14	14	14	14	14	NA	NA	2023_winter
430662	1	1	1	1	1	1	1	NA	14	14	14	14	14	14	14	NA	2023_spring
431583	1	1	1	1	1	1	1	NA	14	14	14	14	14	14	14	NA	2023_spring
432502	1	1	1	0	0	1	1	NA	14	14	14	14	14	14	14	NA	2023_spring
424197	1	1	0	1	1	0	1	NA	14	14	14	14	14	14	14	NA	2023_spring
423279	1	0	1	0	0	0	0	NA	14	14	14	14	14	14	14	NA	2023_spring
421438	1	0	1	1	1	0	0	NA	14	14	14	14	14	14	14	NA	2023_spring
423295	0	0	1	1	1	0	1	NA	14	14	14	14	14	14	14	NA	2023_spring
420533	0	0	0	0	0	0	0	NA	14	14	14	14	14	14	14	NA	2023_spring
430662	1	1	1	1	1	1	NA	NA	14	14	14	14	14	14	NA	NA	2023_summer
431583	1	1	1	1	1	1	NA	NA	14	14	14	14	14	14	NA	NA	2023_summer
432502	1	1	1	1	0	1	NA	NA	14	14	14	14	14	14	NA	NA	2023_summer
424197	0	1	1	1	1	1	NA	NA	14	14	14	14	14	14	NA	NA	2023_summer
423279	0	0	0	0	0	0	NA	NA	14	14	14	14	14	14	NA	NA	2023_summer
421438	1	1	0	0	1	1	NA	NA	14	14	14	14	14	14	NA	NA	2023_summer
423295	0	0	0	0	0	0	NA	NA	14	14	14	14	14	14	NA	NA	2023_summer
420533	0	0	0	0	0	0	NA	NA	14	14	14	14	14	14	NA	NA	2023_summer
430662	1	1	1	1	1	0	0	NA	14	14	14	14	14	14	14	NA	2023_autumn
431583	1	1	1	1	1	0	0	NA	14	14	14	14	14	14	14	NA	2023_autumn
432502	1	1	0	1	1	0	0	NA	14	14	14	14	14	14	14	NA	2023_autumn
424197	0	1	1	1	0	0	0	NA	14	14	14	14	14	14	14	NA	2023_autumn
423279	0	0	0	0	0	0	0	NA	14	14	14	14	14	14	14	NA	2023_autumn
421438	0	0	0	0	0	0	0	NA	14	14	14	14	14	14	14	NA	2023_autumn
423295	0	0	0	0	0	0	0	NA	14	14	14	14	14	14	14	NA	2023_autumn
420533	0	0	0	0	0	0	0	NA	14	14	14	14	14	14	14	NA	2023_autumn
430662	0	0	0	0	0	0	NA	NA	14	14	14	14	14	14	NA	NA	2024_winter
431583	0	0	0	0	0	0	NA	NA	14	14	14	14	14	14	NA	NA	2024_winter
432502	0	0	0	0	1	1	NA	NA	14	14	14	14	14	14	NA	NA	2024_winter
424197	0	0	0	0	0	0	NA	NA	14	14	14	14	14	14	NA	NA	2024_winter
423279	0	0	0	0	0	0	NA	NA	14	14	14	14	14	14	NA	NA	2024_winter
421438	0	0	0	0	0	0	NA	NA	14	14	14	14	14	14	NA	NA	2024_winter
423295	0	0	0	0	0	0	NA	NA	14	14	14	14	14	14	NA	NA	2024_winter
420533	0	0	0	0	0	0	NA	NA	14	14	14	14	14	14	NA	NA	2024_winter
430662	0	0	1	0	1	0	0	NA	14	14	14	14	14	14	14	NA	2024_spring
431583	0	0	1	1	0	1	0	NA	14	14	14	14	14	14	14	NA	2024_spring
432502	1	1	0	1	0	0	0	NA	14	14	14	14	14	14	14	NA	2024_spring
424197	0	0	0	0	0	0	0	NA	14	14	14	14	14	14	14	NA	2024_spring
421438	0	1	1	1	1	0	0	NA	14	14	14	14	14	14	14	NA	2024_spring
423295	0	1	0	0	1	0	0	NA	14	14	14	14	14	14	14	NA	2024_spring
420533	0	0	0	0	0	0	0	NA	14	14	14	14	14	14	14	NA	2024_spring
430662	0	0	1	0	NA	NA	NA	NA	14	14	14	7	NA	NA	NA	NA	2024_summer
431583	1	1	0	0	NA	NA	NA	NA	14	14	14	7	NA	NA	NA	NA	2024_summer
432502	1	1	0	0	NA	NA	NA	NA	14	14	14	7	NA	NA	NA	NA	2024_summer
424197	0	0	0	0	NA	NA	NA	NA	14	14	14	7	NA	NA	NA	NA	2024_summer
421438	1	1	1	0	NA	NA	NA	NA	14	14	14	7	NA	NA	NA	NA	2024_summer
423295	0	0	0	0	NA	NA	NA	NA	14	14	14	7	NA	NA	NA	NA	2024_summer
420533	0	0	0	0	NA	NA	NA	NA	14	14	14	10	NA	NA	NA	NA	2024_summer
483426	0	0	0	0	NA	NA	NA	NA	14	14	14	11	NA	NA	NA	NA	2024_summer
504585	0	0	0	0	NA	NA	NA	NA	14	14	14	11	NA	NA	NA	NA	2024_summer
495373	0	0	0	0	NA	NA	NA	NA	14	14	14	11	NA	NA	NA	NA	2024_summer
502721	0	0	0	0	NA	NA	NA	NA	14	14	14	11	NA	NA	NA	NA	2024_summer
485819	0	0	0	0	1	1	NA	NA	14	14	14	14	14	14	NA	NA	2023_winter
489496	1	1	1	0	NA	NA	NA	NA	14	14	14	14	NA	NA	NA	NA	2023_winter
490419	0	0	0	0	0	1	NA	NA	14	14	14	14	14	14	NA	NA	2023_winter
490418	0	0	0	0	NA	NA	NA	NA	14	14	14	14	NA	NA	NA	NA	2023_winter
485819	0	0	0	0	0	0	0	NA	14	14	14	14	14	14	14	NA	2023_spring
490419	1	0	0	1	1	0	0	NA	14	14	14	14	14	14	14	NA	2023_spring
485819	0	0	0	0	0	0	NA	NA	14	14	14	14	14	14	NA	NA	2023_summer
490419	0	0	0	0	0	0	NA	NA	14	14	14	14	14	14	NA	NA	2023_summer
485819	0	0	0	0	0	0	0	NA	14	14	14	14	14	14	14	NA	2023_autumn
490419	1	0	1	1	0	0	0	NA	14	14	14	14	14	14	14	NA	2023_autumn
485819	0	0	0	0	0	0	NA	NA	14	14	14	14	14	14	NA	NA	2024_winter
490419	0	0	0	0	0	0	NA	NA	14	14	14	14	14	14	NA	NA	2024_winter
489496	0	1	1	0	1	1	NA	NA	7	14	14	14	14	14	NA	NA	2024_spring
490419	0	0	0	0	0	0	0	NA	14	14	14	14	14	14	14	NA	2024_spring
490418	0	0	0	0	0	0	NA	NA	7	14	14	14	14	14	NA	NA	2024_spring
488594	0	0	0	0	1	1	NA	NA	14	14	14	14	14	14	NA	NA	2023_winter
492279	0	1	0	0	1	1	NA	NA	28	28	28	28	28	28	NA	NA	2023_winter
494120	0	0	0	0	0	0	NA	NA	14	14	14	14	14	14	NA	NA	2023_winter
494119	1	0	0	1	NA	NA	NA	NA	14	14	14	14	NA	NA	NA	NA	2023_winter
491356	1	0	1	0	NA	NA	NA	NA	14	14	14	14	NA	NA	NA	NA	2023_winter
485834	1	1	1	0	NA	NA	NA	NA	14	14	14	14	NA	NA	NA	NA	2023_winter
488594	1	1	1	1	1	1	1	NA	14	14	14	14	14	14	14	NA	2023_spring
492279	1	1	0	0	1	1	1	NA	28	28	28	28	28	28	28	NA	2023_spring
494120	0	0	0	0	0	0	1	NA	14	14	14	14	14	14	14	NA	2023_spring
488594	1	1	1	1	1	1	NA	NA	14	14	14	14	14	14	NA	NA	2023_summer
492279	1	1	0	1	1	1	NA	NA	28	28	28	28	28	28	NA	NA	2023_summer
494120	0	0	0	0	0	0	NA	NA	14	14	14	14	14	14	NA	NA	2023_summer
488594	1	1	1	1	0	0	0	NA	14	14	14	14	14	14	14	NA	2023_autumn
492279	1	1	0	1	0	0	0	NA	28	28	28	28	28	28	28	NA	2023_autumn
494120	0	1	0	0	0	0	0	NA	14	14	14	14	14	14	14	NA	2023_autumn
488594	0	0	1	1	1	1	NA	NA	14	14	14	14	14	14	NA	NA	2024_winter
492279	0	0	0	0	0	0	NA	NA	28	28	28	28	28	28	NA	NA	2024_winter
494120	0	0	0	0	0	0	NA	NA	14	14	14	14	14	14	NA	NA	2024_winter
488594	1	1	1	1	0	0	1	NA	14	14	14	14	14	14	14	NA	2024_spring
492279	0	0	0	0	0	0	0	NA	28	28	28	28	28	28	28	NA	2024_spring
494120	0	0	1	0	0	0	0	NA	14	14	14	14	14	14	14	NA	2024_spring
492272	0	1	0	0	0	0	NA	NA	14	14	14	14	14	14	NA	NA	2023_winter
486753	0	0	0	0	0	0	NA	NA	14	14	14	14	14	14	NA	NA	2023_winter
488595	0	0	0	0	0	0	NA	NA	14	14	14	14	14	14	NA	NA	2023_winter
492272	1	1	1	1	0	1	0	NA	14	14	14	14	14	14	14	NA	2023_spring
486753	0	0	0	0	0	0	0	NA	14	14	14	14	14	14	14	NA	2023_spring
488595	1	0	0	0	0	0	0	NA	14	14	14	14	14	14	14	NA	2023_spring
492272	1	1	0	0	0	0	NA	NA	14	14	14	14	14	14	NA	NA	2023_summer
486753	0	0	0	0	0	0	NA	NA	14	14	14	14	14	14	NA	NA	2023_summer
488595	0	0	0	0	0	0	NA	NA	14	14	14	14	14	14	NA	NA	2023_summer
492272	0	0	0	0	0	0	0	NA	14	14	14	14	14	14	14	NA	2023_autumn
486753	0	0	0	0	0	0	0	NA	14	14	14	14	14	14	14	NA	2023_autumn
488595	0	0	0	0	0	0	0	NA	14	14	14	14	14	14	14	NA	2023_autumn
492272	0	0	0	0	0	0	NA	NA	14	14	14	14	14	14	NA	NA	2024_winter
486753	0	0	0	0	0	0	NA	NA	14	14	14	14	14	14	NA	NA	2024_winter
488595	0	0	0	0	0	0	NA	NA	14	14	14	14	14	14	NA	NA	2024_winter
492272	0	0	0	0	1	1	1	NA	14	14	14	14	14	14	14	NA	2024_spring
486753	0	0	0	0	0	0	0	NA	14	14	14	14	14	14	14	NA	2024_spring
475082	0	0	0	0	NA	NA	NA	NA	38	28	28	28	NA	NA	NA	NA	2024_spring
475081	1	0	1	0	NA	NA	NA	NA	38	28	28	28	NA	NA	NA	NA	2024_spring
473238	0	0	0	0	NA	NA	NA	NA	19	14	14	14	NA	NA	NA	NA	2024_spring
521802	1	1	0	0	NA	NA	NA	NA	18	14	14	14	NA	NA	NA	NA	2024_spring
520882	0	0	0	1	NA	NA	NA	NA	18	14	14	14	NA	NA	NA	NA	2024_spring
521801	0	0	0	0	NA	NA	NA	NA	36	28	28	28	NA	NA	NA	NA	2024_spring
522720	0	0	0	0	NA	NA	NA	NA	18	14	14	14	NA	NA	NA	NA	2024_spring
521800	0	0	0	0	NA	NA	NA	NA	18	14	14	14	NA	NA	NA	NA	2024_spring
470445	0	0	0	0	NA	NA	NA	NA	18	14	14	14	NA	NA	NA	NA	2024_spring
451905	0	1	0	0	NA	NA	NA	NA	18	14	14	14	NA	NA	NA	NA	2024_spring
452825	0	1	1	0	NA	NA	NA	NA	18	14	14	14	NA	NA	NA	NA	2024_spring
451904	0	0	0	0	NA	NA	NA	NA	18	14	14	14	NA	NA	NA	NA	2024_spring
436271	0	0	0	1	NA	NA	NA	NA	38	28	28	28	NA	NA	NA	NA	2024_spring
436274	0	0	0	0	NA	NA	NA	NA	18	14	14	14	NA	NA	NA	NA	2024_spring
470445	1	0	0	0	NA	NA	NA	NA	14	14	14	10	NA	NA	NA	NA	2023_summer
468606	0	0	0	0	NA	NA	NA	NA	14	14	14	10	NA	NA	NA	NA	2023_summer
451905	0	0	0	0	NA	NA	NA	NA	14	14	14	10	NA	NA	NA	NA	2024_summer
531062	0	0	0	0	NA	NA	NA	NA	14	14	14	20	NA	NA	NA	NA	2023_winter
530140	0	0	0	0	0	0	NA	NA	14	14	14	14	14	14	NA	NA	2023_winter
530137	0	0	0	0	0	1	NA	NA	14	14	14	14	14	14	NA	NA	2023_winter
526446	0	0	0	0	0	0	NA	NA	14	14	14	14	14	14	NA	NA	2023_winter
527366	0	0	1	0	0	0	NA	NA	14	14	14	14	14	14	NA	NA	2023_winter
525539	0	0	0	0	0	0	NA	NA	14	14	14	14	14	14	NA	NA	2023_winter
521853	0	0	0	0	0	0	NA	NA	14	14	14	14	14	14	NA	NA	2023_winter
523698	1	1	1	0	1	0	NA	NA	14	14	14	14	14	14	NA	NA	2023_winter
481465	1	0	0	0	0	NA	NA	NA	14	14	14	14	7	NA	NA	NA	2023_winter
482384	0	0	0	0	0	NA	NA	NA	14	14	14	14	7	NA	NA	NA	2023_winter
478704	1	0	1	0	0	NA	NA	NA	14	14	14	14	7	NA	NA	NA	2023_winter
530140	0	0	0	0	0	0	0	NA	14	14	14	14	14	14	14	NA	2023_spring
530137	0	0	0	1	0	0	0	NA	14	14	14	14	14	14	14	NA	2023_spring
526446	0	0	0	0	0	0	0	NA	14	14	14	14	14	14	14	NA	2023_spring
527366	0	0	0	0	0	0	0	NA	14	14	14	14	14	14	14	NA	2023_spring
525539	0	0	0	0	0	0	0	NA	14	14	14	14	14	14	14	NA	2023_spring
522773	1	1	1	1	0	1	1	NA	14	14	14	14	14	14	14	NA	2023_spring
521853	1	0	0	0	0	0	0	NA	14	14	14	14	14	14	14	NA	2023_spring
523698	1	0	0	1	0	0	0	NA	14	14	14	14	14	14	14	NA	2023_spring
530140	1	0	0	0	0	0	NA	NA	14	14	14	14	14	14	NA	NA	2023_summer
530137	1	0	1	1	1	1	NA	NA	14	14	14	14	14	14	NA	NA	2023_summer
526446	0	0	0	0	0	0	NA	NA	14	14	14	14	14	12	NA	NA	2023_summer
527366	0	0	1	0	0	0	NA	NA	14	14	14	14	14	14	NA	NA	2023_summer
525539	0	0	0	0	0	0	NA	NA	14	14	14	14	14	14	NA	NA	2023_summer
522773	1	1	0	0	0	1	NA	NA	14	14	14	14	14	14	NA	NA	2023_summer
521853	0	0	0	0	0	0	NA	NA	14	14	14	14	14	14	NA	NA	2023_summer
523698	0	0	0	0	0	0	NA	NA	14	14	14	14	14	14	NA	NA	2023_summer
530140	0	0	0	0	0	0	0	NA	14	14	14	14	14	14	14	NA	2023_autumn
530137	0	1	1	0	0	0	0	NA	14	14	14	14	14	14	14	NA	2023_autumn
527366	1	0	0	0	0	0	0	NA	14	14	14	14	14	14	14	NA	2023_autumn
525539	0	0	0	0	0	0	0	NA	14	14	14	14	14	14	14	NA	2023_autumn
522773	1	0	0	0	1	0	0	NA	14	14	14	14	14	14	14	NA	2023_autumn
521853	0	0	0	0	0	0	0	NA	14	14	14	14	14	14	14	NA	2023_autumn
523698	0	0	0	0	0	0	0	NA	14	14	14	14	14	14	14	NA	2023_autumn
530140	0	0	0	0	0	0	NA	NA	14	14	14	14	14	14	NA	NA	2024_winter
530137	0	0	0	0	0	1	NA	NA	14	14	14	14	14	14	NA	NA	2024_winter
527366	0	0	0	0	0	0	NA	NA	14	14	14	14	14	14	NA	NA	2024_winter
525539	0	0	0	0	0	0	NA	NA	14	14	14	14	14	14	NA	NA	2024_winter
522773	0	0	0	0	0	0	NA	NA	14	14	14	14	14	14	NA	NA	2024_winter
521853	0	0	0	0	0	0	NA	NA	14	14	14	14	14	14	NA	NA	2024_winter
523698	0	0	0	0	0	0	NA	NA	14	14	14	14	14	14	NA	NA	2024_winter
530140	0	0	0	0	0	0	NA	NA	14	14	14	14	14	11	NA	NA	2024_spring
530137	0	0	0	0	0	0	NA	NA	14	14	14	14	14	11	NA	NA	2024_spring
527366	0	0	1	0	1	0	0	NA	14	14	14	14	14	14	14	NA	2024_spring
525539	0	0	0	0	0	0	0	NA	14	14	14	14	14	14	13	NA	2024_spring
522773	0	0	0	0	0	0	0	NA	14	14	14	14	14	14	13	NA	2024_spring
523698	0	0	0	0	0	0	0	NA	14	14	14	14	14	14	13	NA	2024_spring
478708	0	0	0	1	0	NA	NA	NA	15	14	14	14	14	NA	NA	NA	2024_spring
478704	0	0	0	0	0	NA	NA	NA	14	14	14	14	14	NA	NA	NA	2024_spring
474112	0	0	0	0	0	NA	NA	NA	15	14	14	14	14	NA	NA	NA	2024_spring
474113	0	0	1	0	0	NA	NA	NA	15	14	14	14	14	NA	NA	NA	2024_spring
692265	0	0	0	0	0	0	NA	NA	7	14	14	14	14	14	NA	NA	2023_autumn
689506	0	0	0	0	0	0	NA	NA	7	14	14	14	14	14	NA	NA	2023_autumn
691352	0	0	0	0	0	0	NA	NA	7	14	14	14	14	14	NA	NA	2023_autumn
689513	0	0	0	0	0	0	NA	NA	7	14	14	14	14	14	NA	NA	2023_autumn
687677	0	0	0	0	0	0	NA	NA	7	14	14	14	14	14	NA	NA	2023_autumn
689524	0	0	0	0	0	0	NA	NA	7	14	14	14	14	14	NA	NA	2023_autumn
684918	0	0	0	0	0	0	NA	NA	7	14	14	14	14	14	NA	NA	2023_autumn
684921	0	0	0	1	1	1	NA	NA	7	14	14	14	14	14	NA	NA	2023_autumn
682161	0	0	0	0	0	0	NA	NA	7	14	14	14	14	14	NA	NA	2023_autumn
680316	0	0	0	0	0	0	NA	NA	7	14	14	14	14	14	NA	NA	2023_autumn
680315	0	0	0	0	0	0	NA	NA	7	14	14	14	14	14	NA	NA	2023_autumn
678472	0	0	0	0	0	0	NA	NA	7	14	14	14	14	14	NA	NA	2023_autumn
664671	0	0	0	0	0	NA	NA	NA	7	14	14	14	20	NA	NA	NA	2023_autumn
662835	0	0	0	0	0	0	NA	NA	7	14	14	14	14	14	NA	NA	2023_autumn
663762	0	0	0	0	0	0	NA	NA	20	14	14	14	14	14	NA	NA	2023_autumn
668361	0	0	0	0	0	0	NA	NA	20	14	14	14	14	14	NA	NA	2023_autumn
669279	0	0	0	0	0	0	NA	NA	20	14	14	14	14	14	NA	NA	2023_autumn
670200	0	0	0	0	0	0	NA	NA	20	14	14	14	14	14	NA	NA	2023_autumn
672038	0	0	0	0	0	0	NA	NA	20	14	14	14	14	14	NA	NA	2023_autumn
670206	0	0	0	0	0	NA	NA	NA	20	14	14	14	14	NA	NA	NA	2023_autumn
682147	0	0	0	0	0	0	NA	NA	7	14	14	14	14	14	NA	NA	2023_autumn
680319	0	0	0	0	0	0	NA	NA	7	14	14	14	14	14	NA	NA	2023_autumn
679388	0	0	0	0	0	0	NA	NA	7	14	14	14	14	14	NA	NA	2023_autumn
672948	0	0	0	0	0	0	NA	NA	7	14	14	14	14	14	NA	NA	2023_autumn
672950	0	0	0	0	1	0	NA	NA	7	14	14	14	14	14	NA	NA	2023_autumn
669268	0	0	0	0	0	0	NA	NA	7	14	14	14	14	14	NA	NA	2023_autumn
669269	0	0	0	0	0	0	NA	NA	7	14	14	14	14	14	NA	NA	2023_autumn
666507	0	0	0	0	0	1	NA	NA	7	14	14	14	14	14	NA	NA	2023_autumn
666512	0	1	0	0	0	0	NA	NA	7	14	14	14	14	14	NA	NA	2023_autumn
672012	0	1	1	0	0	NA	NA	NA	20	14	14	14	14	NA	NA	NA	2023_autumn
675698	0	0	1	0	0	NA	NA	NA	20	14	14	14	14	NA	NA	NA	2023_autumn
672940	0	0	0	0	0	NA	NA	NA	20	14	14	14	14	NA	NA	NA	2023_autumn
670176	0	0	0	0	0	NA	NA	NA	20	14	14	14	14	NA	NA	NA	2023_autumn
672019	0	0	0	0	0	NA	NA	NA	20	14	14	14	14	NA	NA	NA	2023_autumn
665577	0	0	1	0	0	NA	NA	NA	20	14	14	14	14	NA	NA	NA	2023_autumn
667421	0	0	0	0	0	NA	NA	NA	20	14	14	14	14	NA	NA	NA	2023_autumn
695010	0	0	0	0	NA	NA	NA	NA	7	14	14	14	NA	NA	NA	NA	2023_autumn
701459	0	0	0	0	NA	NA	NA	NA	7	14	14	14	NA	NA	NA	NA	2023_autumn
701457	0	0	0	0	NA	NA	NA	NA	7	14	14	14	NA	NA	NA	NA	2023_autumn
697775	0	0	1	0	NA	NA	NA	NA	7	14	14	14	NA	NA	NA	NA	2023_autumn
692259	0	0	0	0	NA	NA	NA	NA	7	14	14	14	NA	NA	NA	NA	2023_autumn
689495	0	0	0	0	NA	NA	NA	NA	7	14	14	14	NA	NA	NA	NA	2023_autumn
693170	0	0	1	1	NA	NA	NA	NA	7	14	14	14	NA	NA	NA	NA	2023_autumn
690411	0	0	1	0	NA	NA	NA	NA	7	14	14	14	NA	NA	NA	NA	2023_autumn
691334	0	0	0	0	NA	NA	NA	NA	7	14	14	14	NA	NA	NA	NA	2023_autumn
684889	0	0	0	0	NA	NA	NA	NA	7	14	14	14	NA	NA	NA	NA	2023_autumn
665621	0	0	1	0	NA	NA	NA	NA	7	14	14	14	NA	NA	NA	NA	2023_autumn
661018	1	1	0	0	NA	NA	NA	NA	7	14	14	14	NA	NA	NA	NA	2023_autumn
662856	0	0	0	0	NA	NA	NA	NA	7	14	14	14	NA	NA	NA	NA	2023_autumn
661945	0	0	1	0	NA	NA	NA	NA	7	14	14	14	NA	NA	NA	NA	2023_autumn
667457	0	0	0	0	NA	NA	NA	NA	7	14	14	14	NA	NA	NA	NA	2023_autumn
674824	0	0	0	0	NA	NA	NA	NA	7	14	14	14	NA	NA	NA	NA	2023_autumn
676662	0	0	0	0	NA	NA	NA	NA	7	14	14	14	NA	NA	NA	NA	2023_autumn
676659	0	0	0	0	NA	NA	NA	NA	7	14	14	14	NA	NA	NA	NA	2023_autumn
675735	0	0	0	0	NA	NA	NA	NA	7	14	14	14	NA	NA	NA	NA	2023_autumn
679431	0	1	1	1	NA	NA	NA	NA	7	14	14	14	NA	NA	NA	NA	2023_autumn
683107	0	0	0	0	NA	NA	NA	NA	7	14	14	14	NA	NA	NA	NA	2023_autumn
683104	0	0	0	0	NA	NA	NA	NA	7	14	14	14	NA	NA	NA	NA	2023_autumn
684017	0	0	0	0	NA	NA	NA	NA	7	14	14	14	NA	NA	NA	NA	2023_autumn
686774	0	0	0	0	NA	NA	NA	NA	7	14	14	14	NA	NA	NA	NA	2023_autumn
685855	0	0	0	0	NA	NA	NA	NA	7	14	14	14	NA	NA	NA	NA	2023_autumn
684928	0	0	0	0	NA	NA	NA	NA	7	14	14	14	NA	NA	NA	NA	2023_autumn
680328	1	0	0	0	NA	NA	NA	NA	14	28	28	28	NA	NA	NA	NA	2023_autumn
683091	0	1	0	1	NA	NA	NA	NA	7	14	14	14	NA	NA	NA	NA	2023_autumn
692265	0	0	0	0	0	0	NA	NA	14	14	14	14	14	14	NA	NA	2024_winter
689506	0	0	0	0	0	0	NA	NA	14	14	14	14	14	14	NA	NA	2024_winter
691352	0	0	0	0	0	0	NA	NA	14	14	14	14	14	14	NA	NA	2024_winter
689513	1	0	0	0	0	0	NA	NA	14	14	14	14	14	14	NA	NA	2024_winter
687677	0	0	0	0	0	0	NA	NA	14	14	14	14	14	14	NA	NA	2024_winter
689524	0	0	0	0	0	0	NA	NA	14	14	14	14	14	14	NA	NA	2024_winter
684918	0	0	0	0	0	0	NA	NA	14	14	14	14	14	14	NA	NA	2024_winter
684921	0	0	0	0	0	0	NA	NA	14	14	14	14	14	14	NA	NA	2024_winter
682161	0	0	0	0	0	0	NA	NA	14	14	14	14	14	14	NA	NA	2024_winter
680316	0	0	0	0	0	1	NA	NA	14	14	14	14	14	14	NA	NA	2024_winter
662835	0	0	0	0	0	0	NA	NA	14	14	14	14	14	14	NA	NA	2024_winter
663762	0	0	0	0	0	0	NA	NA	14	14	14	14	14	14	NA	NA	2024_winter
668361	0	0	0	0	0	0	NA	NA	14	14	14	14	14	14	NA	NA	2024_winter
669279	0	0	0	0	0	NA	NA	NA	14	14	14	14	20	NA	NA	NA	2024_winter
670200	0	0	0	0	0	0	NA	NA	14	14	14	14	14	14	NA	NA	2024_winter
672038	0	0	0	0	0	0	NA	NA	14	14	14	14	14	14	NA	NA	2024_winter
670206	0	0	0	0	0	0	NA	NA	14	14	14	14	14	14	NA	NA	2024_winter
682147	0	0	0	0	0	0	NA	NA	14	14	14	14	14	14	NA	NA	2024_winter
680319	0	0	0	0	0	0	NA	NA	14	14	14	14	14	14	NA	NA	2024_winter
679388	0	0	0	0	0	0	NA	NA	14	14	14	14	14	14	NA	NA	2024_winter
672948	0	0	0	0	0	0	NA	NA	14	14	14	14	14	14	NA	NA	2024_winter
672950	0	0	0	0	0	0	NA	NA	14	14	14	14	14	14	NA	NA	2024_winter
669268	0	0	0	0	0	0	NA	NA	14	14	14	14	14	14	NA	NA	2024_winter
669269	0	0	0	0	0	0	NA	NA	14	14	14	14	14	14	NA	NA	2024_winter
666507	0	0	0	0	0	0	NA	NA	14	14	14	14	14	14	NA	NA	2024_winter
666512	0	0	0	0	0	0	NA	NA	14	14	14	14	14	14	NA	NA	2024_winter
672012	0	0	0	0	0	0	NA	NA	14	14	14	14	14	14	NA	NA	2024_winter
675698	0	0	0	0	0	1	NA	NA	14	14	14	14	14	14	NA	NA	2024_winter
672940	0	0	0	0	0	0	NA	NA	14	14	14	14	14	14	NA	NA	2024_winter
670176	0	0	0	0	0	0	NA	NA	14	14	14	14	14	14	NA	NA	2024_winter
672019	0	0	0	0	0	0	NA	NA	14	14	14	14	14	14	NA	NA	2024_winter
665577	0	0	0	0	0	0	NA	NA	14	14	14	14	14	14	NA	NA	2024_winter
667421	0	0	0	0	0	0	NA	NA	14	14	14	14	14	14	NA	NA	2024_winter
695010	0	0	0	0	0	0	NA	NA	14	14	14	14	14	14	NA	NA	2024_winter
701459	0	0	0	0	0	0	NA	NA	14	14	14	14	14	14	NA	NA	2024_winter
701457	0	0	0	0	0	0	NA	NA	14	14	14	14	14	14	NA	NA	2024_winter
697775	0	0	0	0	0	0	NA	NA	14	14	14	14	14	14	NA	NA	2024_winter
692259	0	0	0	0	0	0	NA	NA	14	14	14	14	14	14	NA	NA	2024_winter
689495	0	0	0	0	0	0	NA	NA	14	14	14	14	14	14	NA	NA	2024_winter
693170	1	0	1	1	1	0	NA	NA	14	14	14	14	14	14	NA	NA	2024_winter
690411	0	0	0	0	0	1	NA	NA	14	14	14	14	14	14	NA	NA	2024_winter
691334	0	0	0	0	0	0	NA	NA	14	14	14	14	14	14	NA	NA	2024_winter
684889	0	0	0	0	0	NA	NA	NA	14	14	14	14	14	NA	NA	NA	2024_winter
698683	0	0	0	0	0	0	NA	NA	14	14	14	14	14	14	NA	NA	2024_winter
699603	0	0	0	0	0	0	NA	NA	14	14	14	14	14	14	NA	NA	2024_winter
697759	0	0	0	0	0	0	NA	NA	14	14	14	14	14	14	NA	NA	2024_winter
693160	0	0	0	0	0	0	NA	NA	14	14	14	14	14	14	NA	NA	2024_winter
693158	0	0	1	1	1	0	NA	NA	14	14	14	14	14	14	NA	NA	2024_winter
689474	0	0	0	0	0	0	NA	NA	14	14	14	14	14	14	NA	NA	2024_winter
665621	0	0	0	0	0	0	NA	NA	14	14	14	14	14	14	NA	NA	2024_winter
661018	1	0	0	0	0	0	NA	NA	14	14	14	14	14	14	NA	NA	2024_winter
662856	0	0	0	0	0	0	NA	NA	14	14	14	14	14	14	NA	NA	2024_winter
661945	1	0	0	0	0	1	NA	NA	14	14	14	14	14	14	NA	NA	2024_winter
667457	0	0	0	0	0	0	NA	NA	14	14	14	14	14	14	NA	NA	2024_winter
674824	0	0	0	0	0	NA	NA	NA	14	14	14	14	10	NA	NA	NA	2024_winter
675735	0	0	0	0	0	0	NA	NA	14	14	14	14	14	14	NA	NA	2024_winter
679431	0	0	1	0	0	0	NA	NA	14	14	14	14	14	14	NA	NA	2024_winter
671154	0	0	0	1	0	1	NA	NA	14	14	14	14	14	14	NA	NA	2024_winter
658270	0	0	1	0	0	0	NA	NA	42	42	42	42	47	28	NA	NA	2024_winter
661953	0	0	0	0	0	0	NA	NA	14	14	14	14	14	14	NA	NA	2024_winter
683107	0	0	0	0	0	0	NA	NA	14	14	14	14	14	14	NA	NA	2024_winter
683104	0	0	0	0	0	1	NA	NA	14	14	14	14	14	14	NA	NA	2024_winter
684017	0	0	0	0	0	0	NA	NA	14	14	14	14	14	14	NA	NA	2024_winter
686774	0	0	0	0	0	0	NA	NA	14	14	14	14	14	14	NA	NA	2024_winter
685855	0	0	0	0	0	0	NA	NA	14	14	14	14	14	14	NA	NA	2024_winter
684928	0	0	0	0	0	0	NA	NA	14	14	14	14	14	14	NA	NA	2024_winter
680328	0	0	0	0	1	0	NA	NA	28	28	28	28	28	28	NA	NA	2024_winter
683091	0	0	0	1	1	0	NA	NA	14	14	14	14	14	14	NA	NA	2024_winter
686792	0	0	0	0	0	0	NA	NA	14	14	14	14	14	14	NA	NA	2024_winter
693234	0	0	0	0	0	0	NA	NA	14	14	14	14	14	14	NA	NA	2024_winter
689533	0	0	0	0	0	0	NA	NA	14	14	14	14	14	14	NA	NA	2024_winter
692291	0	0	0	0	0	0	NA	NA	14	14	14	14	14	14	NA	NA	2024_winter
692265	0	0	0	0	0	NA	NA	NA	14	14	14	14	7	NA	NA	NA	2024_summer
689506	0	0	0	0	NA	NA	NA	NA	14	14	14	16	NA	NA	NA	NA	2024_summer
691352	0	0	0	1	0	NA	NA	NA	14	14	14	14	7	NA	NA	NA	2024_summer
689513	0	0	0	0	0	NA	NA	NA	14	14	14	14	7	NA	NA	NA	2024_summer
687677	0	0	0	0	NA	NA	NA	NA	14	14	14	15	NA	NA	NA	NA	2024_summer
682161	0	0	0	0	NA	NA	NA	NA	14	14	14	18	NA	NA	NA	NA	2024_summer
672950	0	0	1	0	NA	NA	NA	NA	14	14	14	20	NA	NA	NA	NA	2024_summer
669268	0	0	0	0	NA	NA	NA	NA	14	14	14	9	NA	NA	NA	NA	2024_summer
667421	0	0	1	0	NA	NA	NA	NA	14	14	14	20	NA	NA	NA	NA	2024_summer
701459	0	0	0	0	NA	NA	NA	NA	14	14	14	20	NA	NA	NA	NA	2024_summer
701457	0	0	0	0	NA	NA	NA	NA	14	14	14	19	NA	NA	NA	NA	2024_summer
697775	0	1	0	0	NA	NA	NA	NA	14	14	14	10	NA	NA	NA	NA	2024_summer
692259	0	0	0	0	NA	NA	NA	NA	14	14	14	20	NA	NA	NA	NA	2024_summer
689495	0	0	0	0	NA	NA	NA	NA	14	14	14	20	NA	NA	NA	NA	2024_summer
693170	0	1	0	1	1	NA	NA	NA	14	14	14	14	7	NA	NA	NA	2024_summer
690411	0	1	1	0	0	NA	NA	NA	14	14	14	14	7	NA	NA	NA	2024_summer
691334	0	0	0	0	NA	NA	NA	NA	14	14	14	19	NA	NA	NA	NA	2024_summer
698683	0	0	0	0	NA	NA	NA	NA	14	14	14	7	NA	NA	NA	NA	2024_summer
697759	0	0	0	0	NA	NA	NA	NA	14	14	14	7	NA	NA	NA	NA	2024_summer
693158	1	1	1	0	NA	NA	NA	NA	14	14	14	7	NA	NA	NA	NA	2024_summer
686792	0	0	0	0	0	NA	NA	NA	14	14	14	14	7	NA	NA	NA	2024_summer
689533	0	0	0	0	NA	NA	NA	NA	14	14	14	18	NA	NA	NA	NA	2024_summer
581638	0	1	1	0	1	NA	NA	NA	9	14	14	14	20	NA	NA	NA	2023_summer
594547	1	1	0	1	NA	NA	NA	NA	12	14	14	14	NA	NA	NA	NA	2023_summer
581638	1	1	1	1	0	NA	NA	NA	11	14	14	14	8	NA	NA	NA	2023_autumn
584399	0	1	0	1	0	NA	NA	NA	11	14	14	14	8	NA	NA	NA	2023_autumn
594547	1	1	1	1	1	1	1	NA	14	14	14	14	14	14	14	NA	2023_autumn
595462	0	1	0	0	0	NA	NA	NA	10	14	14	14	9	NA	NA	NA	2023_autumn
594542	0	1	1	0	0	NA	NA	NA	10	14	14	14	9	NA	NA	NA	2023_autumn
581638	1	1	1	1	NA	NA	NA	NA	17	14	14	14	NA	NA	NA	NA	2024_winter
583480	0	0	0	1	NA	NA	NA	NA	17	14	14	14	NA	NA	NA	NA	2024_winter
583479	0	0	1	1	0	0	NA	NA	14	14	14	14	14	14	NA	NA	2024_winter
594547	1	1	1	1	1	1	NA	NA	14	14	14	14	14	14	NA	NA	2024_winter
595461	1	1	0	0	NA	NA	NA	NA	17	14	14	14	NA	NA	NA	NA	2024_winter
583479	1	1	0	1	1	NA	NA	NA	21	28	28	34	20	NA	NA	NA	2024_spring
583480	1	1	1	0	1	NA	NA	NA	14	14	14	14	20	NA	NA	NA	2024_spring
594547	1	1	1	0	1	1	NA	NA	14	14	14	14	14	7	NA	NA	2024_spring
583479	0	0	1	1	NA	NA	NA	NA	28	28	28	28	NA	NA	NA	NA	2024_summer
546685	1	0	0	0	NA	NA	NA	NA	17	14	14	14	NA	NA	NA	NA	2023_winter
595462	0	0	1	0	NA	NA	NA	NA	16	14	14	14	NA	NA	NA	NA	2023_winter
762047	0	0	0	0	NA	NA	NA	NA	15	14	14	14	NA	NA	NA	NA	2023_winter
631352	0	1	0	0	NA	NA	NA	NA	8	14	14	14	NA	NA	NA	NA	2023_winter
609267	0	0	0	0	NA	NA	NA	NA	9	14	14	14	NA	NA	NA	NA	2023_winter
616643	0	0	0	0	NA	NA	NA	NA	8	14	14	14	NA	NA	NA	NA	2023_winter
546685	1	0	1	1	0	0	0	NA	14	14	14	14	14	14	14	NA	2023_spring
595462	0	0	0	0	0	0	0	NA	14	14	14	14	14	14	14	NA	2023_spring
762047	1	0	0	0	0	0	0	NA	14	14	14	14	14	14	14	NA	2023_spring
708692	0	0	0	0	0	0	1	NA	14	14	14	14	14	14	14	NA	2023_spring
631352	0	0	0	0	NA	NA	NA	NA	14	14	14	10	NA	NA	NA	NA	2023_spring
616643	0	0	0	1	0	0	0	NA	14	14	14	14	14	14	14	NA	2023_spring
762047	0	0	0	0	0	0	NA	NA	14	14	14	14	14	14	NA	NA	2023_summer
