# Supplementary material for: Predicted Relative Occupancy Probability of Raccoon Dogs (Nyctereutes procyonoides) in Northeast Beijing Using Bayesian Occupancy Models
Source: Ecol Evol. 2026 Mar 14;16(3):e73192. doi: 10.1002/ece3.73192 (PMC13093768; doi:10.1002/ece3.73192)
Supplement: Supplementary file 1 — Data S1: ece373192‐sup‐0001‐DataS1.zip. [file ECE3-16-e73192-s001.zip › 3_TrailCameras_NEBeijing_250m_UTM_coordinates_2022-2024.csv]

id	x	y
495192	472553.3533	4503328.471
495190	472553.3533	4503757.704
494270	472338.7368	4503757.704
522686	478991.8487	4526077.822
521768	478777.2322	4525648.589
526373	479850.3148	4524575.506
526371	479850.3148	4525004.739
559523	487576.5093	4518137.011
560441	487791.1258	4518566.244
562281	488220.3588	4518566.244
561360	488005.7423	4518780.86
562279	488220.3588	4518995.477
563203	488434.9753	4518137.011
564123	488649.5919	4518137.011
363737	441863.1917	4480793.737
363736	441863.1917	4481008.354
362815	441648.5752	4481222.97
358219	440575.4926	4480364.504
441001	459890.9789	4484227.601
440082	459676.3624	4484012.985
444680	460749.445	4484442.218
444684	460749.445	4483583.752
443765	460534.8285	4483369.135
442846	460320.212	4483154.519
430662	457530.1973	4531228.618
431583	457744.8138	4531014.001
432502	457959.4303	4531228.618
424197	456027.8817	4536594.031
423279	455813.2652	4536164.798
421438	455384.0321	4536379.414
423295	455813.2652	4532730.933
420533	455169.4156	4533160.167
483426	469763.3386	4461692.867
504585	474699.5184	4461907.484
495373	472553.3533	4464482.882
502721	474270.2854	4467058.28
485819	470407.1881	4540457.128
489496	471265.6542	4541100.978
490419	471480.2707	4540457.128
490418	471480.2707	4540671.745
488594	471051.0377	4537237.88
492279	471909.5037	4536164.798
494120	472338.7368	4535950.181
494119	472338.7368	4536164.798
491356	471694.8872	4536808.647
485834	470407.1881	4537237.88
492272	471909.5037	4537667.113
486753	470621.8047	4537452.497
488595	471051.0377	4537023.264
475082	467831.79	4475428.324
475081	467831.79	4475642.941
473238	467402.5569	4476286.79
521802	478777.2322	4518351.627
520882	478562.6157	4518351.627
521801	478777.2322	4518566.244
522720	478991.8487	4518780.86
521800	478777.2322	4518780.86
470445	466758.7074	4483369.135
451905	462466.3771	4513415.447
452825	462680.9936	4513415.447
451904	462466.3771	4513630.064
436271	458817.8964	4512127.748
436274	458817.8964	4511483.899
468606	466329.4744	4483154.519
531062	480923.3973	4505474.636
530140	480708.7808	4505903.869
530137	480708.7808	4506547.719
526446	479850.3148	4508908.5
527366	480064.9313	4508908.5
525539	479635.6983	4506118.486
521853	478777.2322	4507406.185
523698	479206.4652	4506333.102
481465	469334.1056	4487661.465
482384	469548.7221	4487876.082
478704	468690.256	4487876.082
522773	478991.8487	4507406.185
478708	468690.256	4487017.616
474112	467617.1735	4486159.15
474113	467617.1735	4485944.533
692265	518481.2874	4461907.484
689506	517837.4378	4461692.867
691352	518266.6708	4460405.168
689513	517837.4378	4460190.552
687677	517408.2048	4459332.086
689524	517837.4378	4457829.77
684918	516764.3552	4459117.469
684921	516764.3552	4458473.62
682161	516120.5057	4458473.62
680316	515691.2727	4459546.702
680315	515691.2727	4459761.319
678472	515262.0396	4460405.168
664671	512042.7919	4460619.785
662835	511613.5589	4459761.319
663762	511828.1754	4458259.003
668361	512901.258	4458473.62
669279	513115.8745	4458902.853
670200	513330.491	4458688.236
672038	513759.724	4459117.469
670206	513330.491	4457400.537
682147	516120.5057	4461478.251
680319	515691.2727	4458902.853
679388	515476.6562	4461263.634
672948	513974.3406	4461263.634
672950	513974.3406	4460834.401
669268	513115.8745	4461263.634
669269	513115.8745	4461049.018
666507	512472.025	4461478.251
666512	512472.025	4460405.168
672012	513759.724	4464697.498
675698	514618.1901	4463409.799
672940	513974.3406	4462980.566
670176	513330.491	4463839.032
672019	513759.724	4463195.183
665577	512257.4084	4463624.416
667421	512686.6415	4462765.95
695010	519125.1369	4465126.731
701459	520627.4525	4463195.183
701457	520627.4525	4463624.416
697775	519768.9864	4464053.649
692259	518481.2874	4463195.183
689495	517837.4378	4464053.649
693170	518695.9039	4465126.731
690411	518052.0543	4464912.115
691334	518266.6708	4464268.265
684889	516764.3552	4465341.348
665621	512257.4084	4454181.289
661018	511184.3259	4454825.139
662856	511613.5589	4455254.372
661945	511398.9424	4453322.823
667457	512686.6415	4455039.755
674824	514403.5736	4453537.44
676662	514832.8066	4453966.673
676659	514832.8066	4454610.522
675735	514618.1901	4455468.988
679431	515476.6562	4452035.124
683107	516335.1222	4452893.59
683104	516335.1222	4453537.44
684017	516549.7387	4455039.755
686774	517193.5883	4455683.605
685855	516978.9718	4455468.988
684928	516764.3552	4456971.304
680328	515691.2727	4456971.304
683091	516335.1222	4456327.454
698683	519983.603	4466629.047
699603	520198.2195	4466629.047
697759	519768.9864	4467487.513
693160	518695.9039	4467272.897
693158	518695.9039	4467702.13
689474	517837.4378	4468560.596
671154	513545.1075	4451391.275
658270	510540.4763	4452249.741
661953	511398.9424	4451605.891
686792	517193.5883	4451820.508
693234	518695.9039	4451391.275
689533	517837.4378	4455898.221
692291	518481.2874	4456327.454
581638	492727.3056	4510625.433
594547	495731.9368	4504401.554
584399	493371.1552	4510410.816
595462	495946.5534	4505474.636
594542	495731.9368	4505474.636
583480	493156.5387	4510196.199
583479	493156.5387	4510410.816
595461	495946.5534	4505689.253
546685	484571.8781	4509123.117
762047	534792.1425	4491524.563
631352	504316.5974	4503328.471
609267	499165.8011	4504401.554
616643	500882.7332	4500967.689
708692	522344.3846	4490451.48
