# Supplementary material for: Predicted Relative Occupancy Probability of Raccoon Dogs (Nyctereutes procyonoides) in Northeast Beijing Using Bayesian Occupancy Models
Source: Ecol Evol. 2026 Mar 14;16(3):e73192. doi: 10.1002/ece3.73192 (PMC13093768; doi:10.1002/ece3.73192)
Supplement: Supplementary file 1 — Data S1: ece373192‐sup‐0001‐DataS1.zip. [file ECE3-16-e73192-s001.zip › 3_Full_ExplanatoryVariables_NEBeijing_250m_2022-2024.csv]

id	natural	planted	grassland	MajorR	MinorR	NDVI	DEM	TPI	slope	population
350898	0	0.999292152	0.002740203	0	0	0.513465166	0.571598684	-0.544591308	0.321441506	0
350899	0	0.999292152	0	0	0	0.518424332	0.628055064	1.71460855	0.472876933	0
351816	0	0.999291502	0.044211827	0	0	0.514844239	0.500959249	-0.006186962	0.271208124	0
351817	0	0.999291502	0.071087229	0	0	0.517607152	0.512267058	1.15696007	0.383302782	0
351818	0	0.999291502	0.020539529	0	0	0.520293713	0.522344874	0.699252725	0.491087576	0
351819	0	0.999291502	0.001375871	0	0	0.524829328	0.533884693	0.478170872	0.517682712	0
351820	0	0.999291502	0.023354856	0	0	0.524470389	0.523753013	-3.284629226	0.475705136	0
351821	0	0.999291502	0	0	0	0.515231609	0.592636163	1.265687261	0.426772645	0
352714	0.572641785	0.415180416	0.124540111	0	0	0.494928211	0.893314672	0.202410153	0.349996807	0
352715	0.812662957	0.186627904	0.022653083	0	0	0.489792734	0.946056255	2.202364649	0.342397005	0
352716	0.768332651	0	0.315625472	0	0	0.481611013	0.918210653	2.632718086	0.497252691	0
352717	0.878061544	0	0.168588325	0	0	0.474642038	0.823156403	-1.307543073	0.334596142	0
352718	0.861874484	0.067314895	0.09262233	0	0	0.483071774	0.817747282	1.82627637	0.260606443	0
352719	0.923412349	0	0.168556834	0	0	0.494374096	0.7905796	-0.424416367	0.405779053	0
352720	0.956542645	0	0.022500926	0	0	0.494905859	0.722926024	-1.693296296	0.441798005	0
352732	0.258948378	0.740342496	0.156849253	0	0	0.509905517	0.425166394	1.801770074	0.508552046	0
352733	0.157708076	0.84158281	0	0	0	0.50882262	0.448255464	1.118673461	0.396989722	0
352734	0	0.999290873	0.009631094	0	0	0.514209092	0.452095003	-1.080168928	0.413966106	0
352735	0	0.999290873	0.010377859	0	0	0.520024478	0.471084393	0.865919794	0.399949272	0
352736	0	0.999290873	0.057039801	0	0	0.522877812	0.481640743	1.206124831	0.404956974	0
352737	0	0.999290873	0.00276328	0	0	0.524568558	0.437620936	-3.107636315	0.384520946	0
352738	0	0.999290873	0.00555586	0	0	0.527622461	0.469575334	-1.777537414	0.452900058	0
352739	0	0.999290873	0.017620673	0	0	0.528668523	0.485868722	-3.082663468	0.40008206	0
352740	0	0.999290873	0.011006965	0	0	0.52513653	0.534904593	0.239374229	0.4175113	0
352741	0	0.999290873	0	0	0	0.520721912	0.587003453	0.111103136	0.389532728	0
353612	0.901019182	0.098271078	0	0	0	0.526307702	1.110342716	1.228703499	0.273470377	0
353613	0.966508381	0.032781855	0	0	0	0.523711443	1.09981654	1.491371393	0.368786702	0
353614	0.999290223	0	0.008923663	0	0	0.520860791	1.04341768	1.200603604	0.456189087	0
353615	0.999290223	0	0.051614647	0	0	0.523315728	0.94209304	-2.047805309	0.50557069	0
353616	0.999290223	0	0.16240097	0	0	0.520552278	0.89080092	-0.362207413	0.445642785	0
353617	0.999290223	0	0.286937448	0	0	0.506202817	0.845507123	-0.535031438	0.386028382	0
353629	0.492093972	0.507196251	0.024160482	0	0	0.517472863	0.896478361	1.150398016	0.607538824	0
353630	0.712971972	0.286318276	0.024765672	0	0	0.512537599	0.908891608	-0.064793944	0.428254587	0
353631	0.822080846	0.177209352	0	0	0	0.503585577	0.913667465	0.315427303	0.375322454	0
353632	0.999290223	0	0.036946777	0	0	0.497242898	0.920931023	1.013811231	0.241017852	0
353633	0.974623775	0	0.027878205	0	0	0.496201217	0.91203831	1.991487776	0.278486256	0
353634	0.845795578	0.028752567	0.120004069	0	0	0.495062053	0.893508808	-0.472913861	0.32833365	0
353635	0.866089917	0.133200281	0.022144655	0	0	0.492667586	0.923866645	2.878231168	0.509964175	0
353636	0.893215521	0	0.277134244	0	0	0.488979936	0.857062329	-0.063033938	0.58746478	0
353637	0.891038145	0	0.25789433	0	0	0.483119458	0.810856012	1.505292296	0.419124412	0
353638	0.851700569	0	0.286456179	0	0	0.482631445	0.74675299	-1.5230124	0.609778395	0
353639	0.997893421	0	0.003494332	0	0	0.502122581	0.743432236	1.56755134	0.525716818	0
353640	0.486490896	0	0.537463451	0	0	0.499872625	0.728523039	2.390041471	0.439177423	0
353641	0.302769079	0	0.706772168	0	0	0.482360482	0.688186649	3.841621399	0.651522577	0
353642	0.685133883	0	0.573941868	0	0	0.472565293	0.590846338	-2.206582546	0.550926756	0
353643	0.906894914	0	0.371367758	0	0	0.479328275	0.540124065	-0.91533494	0.4405278	0
353647	0.904477315	0.094812895	0.012648481	0	0	0.497766852	0.428387061	-0.781042278	0.305016909	0
353648	0.379691311	0.619598911	0.026061489	0	0	0.504938006	0.423254461	1.825623989	0.378250568	0
353649	0.458925016	0.540365207	0.000744166	0	2.904	0.503758311	0.362415545	0.481274962	0.433888037	0
353650	0.279519989	0.719770259	0	0	12.819	0.503714025	0.349254095	-0.320606504	0.432257831	0
353651	0.248483975	0.750806223	0	0	0.762	0.50701046	0.359477414	-0.800079823	0.383922636	0
353652	0.115031793	0.884258455	0.001375871	0	0	0.510288894	0.435413774	1.343598902	0.496986921	0
353653	0.398319615	0.600970608	0	0	0	0.514820874	0.433445732	0.630080521	0.353972835	0
353654	0.508142016	0.491148207	0.005503483	0	0	0.522836387	0.398473316	-1.51113683	0.320201922	0
353655	0.532986052	0.466304172	0	0	0	0.527371705	0.426119361	-0.348038435	0.257978159	0
353656	0.580662483	0.41862774	8.04E-05	0	0	0.529198229	0.422728021	-0.066394738	0.276854654	0
353657	0.464346239	0.534943984	0.002469566	0	0	0.529141903	0.422594902	-0.757443428	0.340922771	0
353658	0	0.999290223	0	0	0	0.527621567	0.49179543	1.552859008	0.488432969	0
353659	0	0.999290223	0.001641516	0	0	0.527342319	0.541282894	1.585417032	0.422310827	0
353660	0	0.999290223	0	0	0	0.526126981	0.579848656	1.220172703	0.440230319	0
353661	0	0.999290223	0	0	0	0.523943186	0.604856192	1.083925383	0.378067771	0
354532	0.999289594	0	0	0	0	0.530758977	1.108336374	1.943597317	0.289552907	0
354533	0.999289594	0	0.004127612	0	0	0.524224102	1.057226722	-0.311472178	0.422170255	0
354534	0.999289594	0	0	0	0	0.520311117	0.991709269	-0.352437019	0.360635401	0
354535	0.999289594	0	0	0	0	0.522130191	0.938963925	-0.313196421	0.258223673	0
354536	0.999289594	0	0.016913907	0	0	0.5248698	0.909249185	-0.9345244	0.287948154	0
354537	0.999289594	0	0.007311829	0	0	0.512938619	0.880736219	-0.245368242	0.24717325	0
354538	0.999289594	0	0.267949967	0	0	0.514177144	0.854613268	0.335371375	0.25882374	0
354539	0.999289594	0	0.137117037	0	0	0.515215635	0.817634765	-0.220615745	0.367218218	0
354549	0	0.832566848	0.186911678	0	0	0.498676121	0.971042823	1.990875483	0.325881157	0
354550	0.687516682	0.160605073	0.016510448	0	0	0.491909593	0.952154157	0.723891616	0.199414521	0
354551	0.930227452	0.028697146	0.036471701	0	0	0.498748213	0.945395806	2.187084556	0.28183519	0
354552	0.977722348	0	0.063131407	0	0	0.499115944	0.896256167	-0.961163282	0.407432375	0
354553	0.999289594	0	0.100438557	0	0	0.497361809	0.850465967	0.488917351	0.516520036	0
354554	0.999289594	0	0.02201393	0	0	0.498377591	0.814909579	-0.871854186	0.468619906	0
354555	0.999289594	0	0.042826065	0	0	0.497216135	0.820542793	0.451102734	0.480331253	0
354556	0.855110854	0	0.211617474	0	0	0.493267387	0.751148397	-1.709914684	0.497521036	0
354557	0.996666985	0.002622633	0.343109273	0	0	0.496079594	0.720013544	-0.153576732	0.462927897	0
354558	0.934154126	0.065135512	0.126402069	0	0	0.490783662	0.694229173	-0.114924073	0.37991526	0
354559	0.990453042	0	0.074336594	0	0	0.507790804	0.650623219	-3.089241028	0.48595998	0
354560	0.796606097	0	0.376660081	0	0	0.501065731	0.624488211	-1.820852399	0.571183941	0
354561	0.997203072	0	0.021253021	0	0	0.484060198	0.588111691	-2.847872138	0.512475322	0
354562	0.524736776	0	0.601229185	0	0	0.476173997	0.60704614	4.424029469	0.640913749	0
354563	0.741542164	0	0.325564089	0	0	0.479358137	0.516142934	-0.796280086	0.430431424	0
354564	0.999289594	0	0.206964317	0	0	0.483993858	0.496276077	1.391588824	0.220342934	0
354565	0.999289594	0	0.295287734	0	0	0.520752192	0.490432525	0.894718289	0.254153675	0
354566	0.999289594	0	0.076742179	0	0	0.494149923	0.482495858	1.442126393	0.290240402	0
354567	0.999289594	0	0.002588574	0	0	0.505292833	0.460919862	1.905189991	0.354356939	0
354568	0.705893146	0.293396448	0.007172675	0	0	0.512083471	0.423389883	1.54768461	0.376677622	0
354569	0	0.999289594	0.176720775	0	5.261	0.508067012	0.341652371	-2.192126215	0.448755705	0.077722961
354570	0	0.999289594	0.045426415	0	14.203	0.500985742	0.329513615	-0.805261612	0.321001719	0.026950719
354571	0	0.999289594	0	0	5.747	0.498548836	0.36086857	-1.536473513	0.459181435	0
354572	0	0.999289594	0.001375871	0	0	0.507907867	0.415913215	1.831511319	0.342275279	0
354573	0.474967306	0.524322288	0	0	3.575	0.520451307	0.372960736	-1.890942454	0.329175369	0
354574	0.162295394	0.8369942	0.010195054	0	1.725	0.524608433	0.403351707	0.84685868	0.325608583	0
354575	0.686815901	0.312473718	0.002210467	0	0	0.527000368	0.425733679	1.563725948	0.27667584	0
354576	0.64190766	0.357381909	0.016510448	0	0	0.528343678	0.39337394	-1.801662581	0.265540157	0
354577	0.152155013	0.847134618	0.002953471	0	0	0.528184652	0.431818219	0.731091559	0.377598903	0
354578	0	0.999289594	0.004127612	0	0	0.527206659	0.453432248	-0.89413178	0.389314567	0
354579	0	0.999289594	0	0	0	0.526810229	0.493711325	-1.003275692	0.46455222	0
354580	0	0.999289594	0	0	0	0.524728	0.565987894	0.520193398	0.477729494	0
354581	0	0.999289594	0	0	0	0.524285674	0.614576324	1.373492922	0.42105014	0
354582	0	0.999289594	0	0	0	0.520708859	0.634011209	-0.050820708	0.359646993	0
355452	0.9146736	0.084615363	0	0	0	0.529213428	1.098504759	0.947229385	0.367950279	0
355453	0.999288944	0	0.014795033	0	0	0.522352934	1.034100529	-1.550251007	0.390935622	0
355454	0.999288944	0	0.013758706	0	0	0.520375133	0.986489479	-0.106659412	0.336468804	0
355455	0.999288944	0	0	0	0	0.521166146	0.95559403	-0.674407363	0.325358089	0
355456	0.999288944	0	0.092183333	0	0	0.526840389	0.942141219	1.205140795	0.342754485	0
355457	0.999288944	0	0.026273435	0	0	0.514145195	0.90242068	1.603713036	0.336114756	0
355458	0.999288944	0	0.062571515	0	0	0.518483877	0.852938025	-0.745449543	0.314332143	0
355459	0.999288944	0	0.138805563	0	0	0.519867718	0.858967947	1.575263143	0.353172453	0
355460	0.999288944	0	0.143289151	0	0	0.520985007	0.829195179	-0.238958597	0.293397015	0
355468	0	0.87353163	0.1201722	0	0	0.503109932	0.970029567	0.602530718	0.294139479	0
355469	0	0.996546523	0.007276542	0	0	0.488426864	0.97201451	1.17209208	0.290106557	0
355470	0.744098332	0.236970075	0.092183333	0	0	0.484631926	0.909682802	-0.54960227	0.439827053	0
355471	0.735616167	0.207643279	0.165352575	0	0	0.498251408	0.875492464	-0.482868195	0.510316826	0
355472	0.401563543	0.114664096	0.502755174	0	0	0.491095334	0.871947881	2.889841437	0.554789265	0
355473	0.798794011	0	0.227615057	0	0	0.495374441	0.782187024	-0.616114889	0.431601145	0
355474	0.999288965	0	0.05115549	0	0	0.505694211	0.737959929	-0.879707813	0.389001992	0
355475	0.999288965	0	0.12810867	0	0	0.509827614	0.749009084	0.809232116	0.460763942	0
355476	0.999288965	0	0.220124166	0	0	0.505609453	0.70274092	-0.486628652	0.396501192	0
355477	0.979012406	0.020276564	0.05323669	0	0	0.50511831	0.649720009	-1.672237515	0.383132849	0
355478	0.484483555	0.503587222	0.045099574	0	0	0.504526854	0.700216469	2.315396905	0.427139549	0
355479	0.730406129	0	0.459004478	0	0	0.508177102	0.696195786	3.086428234	0.525487648	0
355480	0.994897025	0	0.153951372	0	0	0.503443897	0.648470634	1.486384511	0.418381097	0
355481	0.999288965	0	0.301401116	0	0	0.499828011	0.593780127	0.542626739	0.511394683	0
355482	0.985487694	0	0.215928449	0	0	0.499380112	0.537448644	-0.625710666	0.391434076	0
355483	0.970563071	0	0.118572585	0	0	0.500064075	0.484586631	-1.400074959	0.350360231	0
355484	0.999288965	0	0.011006965	0	0	0.502827585	0.45484528	-2.116186414	0.315245814	0
355485	0.999288965	0	0.062950506	0	0	0.520544529	0.454031969	-1.45615083	0.460806556	0
355486	0.999288965	0	0.053094995	0	0	0.507938802	0.431312667	-1.806650281	0.503050183	0
355487	0.797502412	0.201786541	0.06748606	0	0	0.511686027	0.40362808	-2.320358038	0.421379549	0
355488	0.465462559	0.533826407	0.208168413	0	0	0.51442045	0.387631792	-0.96386832	0.475239707	0.121305163
355489	0	0.999288965	0.287655993	0	12.903	0.508621871	0.330483182	-2.368502676	0.415337525	2.502397001
355490	0	0.999288965	0.109270783	0	2.079	0.497216076	0.374859432	2.968372277	0.472942774	1.830641001
355491	0	0.999288965	0.029669468	0	5.254	0.491151363	0.403040373	2.253031433	0.355934427	0.250353383
355492	0	0.999288965	0	0	0	0.507165968	0.371192548	0.240889251	0.409136883	0
355493	0.487567366	0.5117216	0	0	9.573	0.520835757	0.351375851	-0.239043355	0.298744744	0
355494	0.505998965	0.49329	0.011818877	0	0.795	0.519192755	0.379237984	0.504773498	0.41474995	0
355495	0.995056711	0.004232221	0.063831325	0	0	0.521248639	0.383299616	0.224676371	0.371032039	0
355496	0.429685369	0.569603596	0	0	0	0.52337873	0.376277355	-2.027737686	0.26566618	0
355497	0	0.999288965	0	0	0	0.521890998	0.430939248	-0.625568092	0.419243956	0
355498	0	0.999288965	0.009516356	0	0	0.520489335	0.491177934	0.617722094	0.392067312	0
355499	0	0.999288965	0.002305545	0	0	0.52538842	0.515615734	-0.122617722	0.504394024	0
355500	0	0.999288965	0.055631143	0	0	0.521655321	0.519279189	-2.277381182	0.423227754	0
355501	0	0.999288965	0.004127612	0	0	0.521266043	0.557697474	-1.073838438	0.429770925	0
355502	0	0.999288965	0	0	0	0.519218028	0.607134666	0.026999474	0.350797096	0
355503	0	0.999288965	0	0	0	0.519985378	0.644187649	-0.40947938	0.249620323	0
356371	0.277995255	0.721293035	0.005653997	0	0	0.537528217	1.067473698	-1.301761985	0.41098981	0
356372	0.475424875	0.52386344	0	0	0	0.530369043	1.109688885	1.100207329	0.356177883	0
356373	0.999288315	0	0.068257699	0	0	0.521966338	1.071782162	-0.260631204	0.357974864	0
356374	0.999288315	0	0.018095308	0	0	0.518659353	1.019911987	-1.635038495	0.351965739	0
356375	0.999288315	0	0.228287099	0	0	0.520540237	0.998755888	1.2941643	0.429772912	0
356376	0.999288315	0	0.008255224	0	0	0.522034347	0.934097955	-0.665334565	0.332463106	0
356377	0.999288315	0	0.023421982	0	0	0.520840585	0.885570102	-1.170513868	0.311903086	0
356378	0.996677314	0	0.219692338	0	0	0.514941633	0.842156827	-0.131466508	0.223492026	0
356379	0.840008897	0	0.051064061	0	0	0.514295816	0.831217925	-1.120551109	0.282816085	0
356380	0.999288315	0	0.003770375	0	0	0.520632446	0.861340616	1.321681738	0.236701042	0
356381	0.896973559	0	0.110811059	0	0	0.524409473	0.869363346	0.816735676	0.282190394	0
356386	0	0.999288315	0.096573371	0	0	0.500260115	0.935675817	-0.274122953	0.398474831	0
356387	0	0.999288315	0.057115684	0	0	0.496330917	0.963749686	-0.082812173	0.379389939	0
356388	0	0.796384742	0.232493229	0	0	0.495409966	0.979464445	1.34975028	0.304149162	0
356389	0	0.982937247	0.117049535	0	0	0.486796141	0.937346578	-0.840336442	0.195796932	0
356390	0.693003021	0.236969926	0.12977363	0	0	0.48552525	0.89081326	1.627599359	0.462148572	0
356391	0.994144865	0	0.038718172	0	0	0.497062266	0.786272478	-2.147078633	0.54682913	0
356392	0.929526721	0	0.214635799	0	0	0.486257792	0.751380037	-0.395342588	0.662304671	0
356393	0.999288315	0	0.092041822	0	0	0.492991865	0.701007629	-0.870457377	0.540992531	0
356394	0.999288315	0	0.000339545	0	0	0.507937014	0.664439593	-0.608656287	0.423254091	0
356395	0.999288315	0	0	0	0	0.516649187	0.678763721	1.112983108	0.395268561	0
356396	0.999288315	0	0.016675892	0	0	0.514171004	0.661564524	0.170006037	0.339959118	0
356397	0.990298337	0.008989945	0.031983455	0	0	0.508669138	0.614718752	-0.921261787	0.309632991	0
356398	0.769671544	0.223273625	0.008021038	0	0	0.506997585	0.637876356	0.849669576	0.42874852	0
356399	0.885494278	0	0.216822693	0	0	0.503417194	0.614831209	-1.590709823	0.387298966	0
356400	0.999288315	0	0.072586366	0	0	0.505589366	0.6157936	1.211233616	0.440831643	0
356401	0.999288315	0	0.293788522	0	0	0.50572902	0.576933756	-0.217998683	0.494421541	0
356402	0.999288315	0	0.162166108	0	0	0.503929019	0.521067309	-0.973218083	0.415594081	0
356403	0.999288315	0	0.196098999	0	0	0.504745185	0.516290862	1.602668464	0.278837359	0
356404	0.999288315	0	0.079331961	0	0	0.51073724	0.505007397	1.402678558	0.334100595	0
356405	0.999288315	0	0.088928321	0	0	0.517092645	0.49131948	2.232345045	0.394121071	0
356406	0.711393496	0.287894819	0.082697203	0	0	0.518148422	0.458360982	0.455829084	0.395534967	0
356407	0.70682531	0.292463005	0.170380782	0	0	0.518640339	0.460462235	1.616244018	0.416740495	0
356408	0.363130242	0.636158073	0.131734397	0	0	0.514497697	0.441372713	2.135266125	0.411231448	0.170428783
356409	0	0.972709164	0.0855989	0	13.264	0.503789365	0.338478071	-1.746035695	0.462047202	0.748874009
356410	0	0.89703416	0.003728061	0	15.064	0.490761876	0.321224783	-1.123457772	0.279948231	3.337293029
356411	0	0.87866243	0.000967419	0	4.93	0.48643747	0.342914226	0.615653515	0.416258245	0.619831979
356412	0	0.999288315	0	0	1.693	0.504227221	0.318478076	-2.27939868	0.263983873	0.052470712
356413	0.193051953	0.806236375	0	0	5.746	0.516720474	0.352366664	-0.235983431	0.370449163	0.104906948
356414	0.496513733	0.502774582	0.001375871	0	1.472	0.514422357	0.364435239	-1.401769638	0.401052993	0
356415	0.310901535	0.68838678	0	0	0	0.519714892	0.390708866	-1.443472862	0.469851211	0
356416	0.144060912	0.85522739	0.137178613	0	0	0.523259699	0.421691763	0.855167321	0.382854279	0
356417	0.003815896	0.995472435	0	0	0	0.518864632	0.443501526	-0.486390948	0.386725883	0
356418	0	0.999288315	0	0	0	0.514452934	0.514968524	0.889642417	0.345567468	0
356419	0	0.999288315	0.008311052	0	0	0.518953621	0.561903006	1.536955714	0.31982627	0
356420	0	0.999288315	0.111354313	0	0	0.514133453	0.56116337	1.046903312	0.311091598	0
356421	0	0.999288315	0.060688826	0	0	0.515118301	0.559518181	-1.596326147	0.357980064	0
356422	0	0.999288315	0	0	0	0.516830027	0.613165702	1.205276728	0.232752404	0
356423	0	0.999288315	0	0	0	0.52060014	0.658150394	-0.284647107	0.293564452	0
357291	0.391811883	0.607475803	0.003977097	0	0	0.532800019	1.138990877	0.840237481	0.524161564	0
357292	0.049515863	0.949771824	0.000721255	0	0	0.525642216	1.166826667	-0.113677434	0.55392294	0
357293	0.707639358	0.291648303	0.038469512	0	0	0.520352542	1.144396537	0.013377871	0.590420586	0
357294	0.999287686	0	0.002751741	0	0	0.51827997	1.096960007	1.151583399	0.53541304	0
357295	0.999287686	0	0.33607238	0	0	0.519629657	1.039880181	-0.117066111	0.591903425	0
357296	0.999287686	0	0.091706651	0	0	0.520025551	0.963216848	-1.710820568	0.497129085	0
357297	0.999287686	0	0.177747325	0	0	0.51729846	0.911643013	0.358945983	0.373449868	0
357298	0.713549591	0	0.356226211	0	0	0.512058437	0.839713097	-0.481903349	0.310224383	0
357299	0.621066193	0	0.15531389	0	0	0.507561326	0.811425511	-1.471881049	0.244165942	0
357300	0.626545028	0.372742634	0	0	0	0.515471876	0.849820423	-0.874239513	0.273499636	0
357301	0.965775641	0.033512061	0	0	0	0.526856482	0.885092818	-0.055529847	0.235348334	0
357302	0.999287686	0	0.091985631	0	0	0.525384009	0.90383925	0.133061954	0.354998809	0
357305	0.523056056	0.252983438	0.254716912	0	0	0.501855195	0.97617597	1.206109183	0.387460802	0
357306	0.51610058	0.213955934	0.092773782	0	0	0.492675185	0.955749874	0.482587406	0.274436556	0
357307	0.700605429	0.204205834	0.025193671	0	0	0.487544268	0.960447578	0.120667282	0.384937025	0
357308	0.749581338	0.249706348	0.091872882	0	0	0.486384869	0.964179855	1.055187907	0.330013694	0
357309	0.749581338	0.249706348	0.099863202	0	0	0.488499671	0.928182455	-0.560349737	0.253116858	0
357310	0.869265749	0.054339982	0.308134098	0	0	0.49312374	0.861851725	-1.010926247	0.571292733	0
357311	0.929677887	0	0.11257319	0	0	0.491713285	0.748747276	-1.2471932	0.546151766	0
357312	0.999287686	0	0	0	0	0.496533632	0.673493865	-1.983587401	0.245767252	0
357313	0.999287686	0	0.001375871	0	0	0.504638135	0.657671674	-1.61553597	0.293893841	0
357314	0.99440172	0	0.037990812	0	0	0.512837887	0.630961065	-1.648655755	0.339960092	0
357315	0.999287686	0	0	0	0	0.519045174	0.601011786	-2.623009137	0.389838152	0
357316	0.999287686	0	0.008255224	0	0	0.520776391	0.614254484	1.029051372	0.455248027	0
357317	0.999287686	0	0.067400499	0	0	0.514005601	0.58593943	-0.042673656	0.506352311	0
357318	0.999287686	0	0.038224632	0	0	0.506041348	0.581282946	1.582029888	0.441181861	0
357319	0.999287686	0	0.038578356	0	0	0.505727291	0.562953628	0.848440521	0.430335385	0
357320	0.999287686	0	0.048155472	0	0	0.508071005	0.541713549	-1.196941989	0.382308713	0
357321	0.999287686	0	0.029301735	0	0	0.5103181	0.518840674	1.267339706	0.426965465	0
357322	0.999287686	0	0.002751741	0	0	0.510562658	0.464552772	-1.620419298	0.295217623	0
357323	0.999287686	0	0.006879353	0	0	0.509974837	0.486656165	0.329701424	0.338162968	0
357324	0.224741322	0.774546364	0.09581267	0	0	0.512888134	0.499194344	0.903004315	0.247819675	0
357325	0.083826427	0.915461254	0.010129372	0	0	0.519263387	0.468468761	-1.257667065	0.263627031	0
357326	0.048220545	0.951067157	0.013758706	0	0	0.520040095	0.47725916	1.763627734	0.24299198	0
357327	0.048220545	0.951067157	0	0	0	0.517471492	0.441267914	-1.189581054	0.296138267	0
357328	0.229958735	0.769328977	0.093221818	0	0	0.512933314	0.431723711	1.251003947	0.375924795	0
357329	0.910641938	0.068444204	0.162530136	0	0.091	0.504647553	0.373139809	0.383148261	0.412926492	0
357330	0.368442295	0.203428051	0.192152839	0	18.636	0.488582164	0.308785488	-1.290613447	0.199410466	0.914840996
357331	0.273957726	0.363170307	0.052197649	0	12.345	0.470670313	0.304452829	-1.303299155	0.19407893	1.466651008
357332	0.216937979	0.782349708	0.061914179	0	8.859	0.500619769	0.346147352	1.463890212	0.326489642	1.862594008
357333	0.003427657	0.995860012	0	0	0	0.509392798	0.386482191	0.334615162	0.266180755	0.724269003
357334	0	0.999287686	0	0	0	0.516782105	0.426208905	0.556448255	0.262226142	0
357335	0	0.999287686	0.026141542	0	0	0.529667139	0.453923941	0.111926556	0.345207707	0
357336	0	0.999287686	0.209750152	0	0	0.530113995	0.457410407	-0.135343046	0.273171123	0
357337	0	0.999287686	0.012501279	0	0	0.51726526	0.458056162	0.089598451	0.283859434	0
357338	0	0.999287686	0.009555814	0	0	0.510358393	0.500725946	0.798642159	0.282420866	0
357339	0	0.999287686	0.043270201	0	0	0.513546646	0.51641165	-0.8111013	0.250407304	0
357340	0	0.999287686	0.047579556	0	0	0.510187268	0.548066367	-0.794155121	0.288464928	0
357341	0	0.999287686	0.176703938	0	0	0.512341261	0.592783364	2.426557736	0.346430372	0
357342	0.040768614	0.958519094	0.005448068	0	0	0.517507672	0.601840757	-1.637986456	0.276039013	0
357343	0.245256515	0.754031146	0.0203501	0	0	0.521048665	0.664692014	1.311473165	0.329714127	0
358210	0.999287058	0	0	0	0	0.534413993	1.147998202	0.257668904	0.550005037	0
358211	0.706736644	0.292550414	0	0	0	0.52237463	1.220346476	0.808288336	0.559996736	0
358212	0.662699742	0.33658734	0	0	0	0.516228795	1.24800787	3.650459766	0.49767532	0
358213	0.999287058	0	0.014133158	0	0	0.517323732	1.164018742	0.325400114	0.600938989	0
358214	0.999287058	0	0.021639479	0	0	0.519454718	1.089529799	0.0315907	0.547736122	0
358215	0.999287058	0	0.024513141	0	0	0.518859863	1.074394075	2.097273469	0.417502204	0
358216	0.999287058	0	0.176232242	0	0	0.521082342	1.041894846	2.916006088	0.468901624	0
358217	0.999287058	0	0.114421869	0	0	0.515831172	0.942472099	1.123393059	0.573034955	0
358218	0.993218434	0	0.137421389	0	0	0.507298946	0.839107326	-0.097254157	0.412563296	0
358219	0.865944449	0	0.001428687	0	0	0.502739727	0.811018986	-0.321944475	0.3437448	0
358220	0.999287058	0	0	0	0	0.513209999	0.84820674	0.041442037	0.334466614	0
358221	0.999287058	0	0	0	0	0.52600342	0.887864342	-1.136376653	0.39593104	0
358222	0.999287058	0	0.126245085	0	0	0.520408332	0.973213939	2.760530829	0.53899902	0
358223	0.788034744	0.211252313	0.018025012	0	0	0.518919766	0.992691087	0.705853462	0.465750954	0
358224	0.999287058	0	0	0	0	0.511789918	1.007188819	2.224173665	0.429662477	0
358225	0.554069475	0	0.409003916	0	0	0.495118797	0.95093262	0.32012701	0.498880785	0
358226	0.727311011	0	0.24525946	0	0	0.486933231	0.904923471	0.4460361	0.327320984	0
358227	0.957676525	0	0.073605689	0	0	0.483844072	0.888119554	-0.527573177	0.400162536	0
358228	0.999287058	0	0.00578682	0	0	0.488005191	0.912743917	0.246426582	0.312359018	0
358229	0.999287058	0	0.086690673	0	0	0.499986857	0.925311855	2.664460063	0.391734796	0
358230	0.905392093	0	0.223043398	0	0	0.498610198	0.86229951	1.876187325	0.504106436	0
358231	0.695425691	0	0.373857324	0	0	0.499473184	0.75339475	-0.631274819	0.511738879	0
358232	0.903718972	0.095568067	0.056410696	0	0	0.505767286	0.70635156	-0.771053314	0.312240008	0
358233	0.600539291	0.398747767	0.210465443	0	0	0.510879517	0.740375501	2.424121312	0.483556285	0
358234	0.717210589	0	0.427388131	0	0	0.512095273	0.704309507	-0.070077777	0.543254112	0
358235	0.999287058	0	0.111801435	0	0	0.514794171	0.643761169	-0.1419245	0.499246078	0
358236	0.999287058	0	0.17191962	0	0	0.517560124	0.593620209	-2.886775494	0.531597984	0
358237	0.999287058	0	0.249252793	0	0	0.503596485	0.555955432	-1.857875586	0.520822119	0
358238	0.999287058	0	0.217199685	0	0	0.50324285	0.524778767	-1.27316916	0.436948219	0
358239	0.999287058	0	0.138234082	0	0	0.506560385	0.501026821	-2.583136082	0.454311818	0
358240	0.999287058	0	0.084115009	0	0	0.510017335	0.48371609	-1.377560556	0.383277716	0
358241	0.999287058	0	0.061652366	0	0	0.519896567	0.456245019	-1.334999382	0.319900064	0
358242	0.999287058	0	0.073182956	0	1.153	0.524541855	0.428583752	-1.134331346	0.20961983	0
358243	0.999287058	0	0	0	2.877	0.517728269	0.435791008	-0.338291109	0.264097773	0
358244	0.149463092	0.849824003	0.042971825	0	0	0.51645261	0.465652573	0.373674733	0.264860077	0
358245	0	0.999287058	0.222612032	0	0	0.529636383	0.460493544	-0.372986376	0.290355229	0
358246	0	0.999287058	0	0	0	0.520435393	0.431059627	-1.149229467	0.296176148	0
358247	0	0.999287058	0.006879353	0	0	0.517401457	0.405436923	0.151246905	0.358218903	0
358248	0.212801431	0.786485602	0	0	0	0.515487552	0.37022193	-1.10492152	0.369879838	0
358249	0.948527469	0.050759583	0.026015753	0	0	0.509146392	0.366382255	1.686032474	0.372696616	0
358250	0.359156332	0.195908149	0.123290383	0	13.516	0.486324131	0.307194518	-0.983041082	0.237945111	2.339190967
358251	0.05467401	0.372625487	0.032421209	0	12.922	0.447576582	0.303666745	-1.229110777	0.219120054	0.568957999
358252	0.04776243	0.951524587	0.011006965	0	10.329	0.480293751	0.344448736	-0.903944552	0.305894563	0.572709978
358253	0	0.999287058	0.001375871	0	0	0.513901591	0.392330484	-0.566288471	0.356894274	0
358254	0	0.999287058	0	0	0	0.528627098	0.444965066	0.008198678	0.286002087	0
358255	0	0.999287058	0	0	0	0.542832851	0.486664006	2.243731499	0.306688311	0
358256	0	0.999287058	0.056523109	0	0	0.542306185	0.4639253	1.372339453	0.419681784	0
358257	0	0.999287058	0.276179012	0	0	0.52442354	0.419592892	-1.339919448	0.432008821	0
358258	0	0.999287058	0.065501575	0	0	0.509286702	0.448788782	-0.918192327	0.343710833	0
358259	0	0.999287058	0.030269154	0	0	0.510602415	0.491860596	-0.428985	0.333305291	0
358260	0	0.999287058	0.031417128	0	0	0.505530298	0.569496845	0.958821237	0.46250238	0
358261	0	0.999287058	0.374321924	0	0	0.51002574	0.596342725	-1.044180598	0.329521179	0
358262	0.216175768	0.78311129	0	0	0	0.518307924	0.620741564	-0.79122448	0.339527683	0
358263	0.302830159	0.696456898	0.04872214	0	0	0.52193141	0.688950617	1.972023964	0.355157742	0
359130	0.760526347	0.238760082	0	0	0	0.517504632	1.240454204	1.213569096	0.501384399	0
359131	0.86410733	0.135179111	0	0	0	0.512496173	1.248244808	2.425013304	0.430601347	0
359132	0.999286429	0	0.021544279	0	0	0.515305758	1.1647516	-1.819089174	0.630696644	0
359133	0.999286429	0	0	0	0	0.51897043	1.096685413	2.031041861	0.605498869	0
359134	0.999286429	0	0	0	0	0.520315886	0.999092278	-2.20066762	0.529262679	0
359135	0.999286429	0	0.049967911	0	0	0.523687482	0.989756997	0.116578579	0.445655494	0
359136	0.999286429	0	0.005503483	0	0	0.523243725	0.996405255	2.032615525	0.46194765	0
359137	0.999286429	0	0.052283084	0	0	0.51710397	0.916317258	-1.305849314	0.560240999	0
359138	0.999286429	0	0.023902732	0	0	0.508931994	0.822811848	-1.034798503	0.423881513	0
359139	0.859877664	0	0.018044768	0	0	0.503878653	0.782091056	-1.297013521	0.172978486	0
359140	0.999286429	0	0	0	0	0.510673106	0.827601995	-0.120909214	0.328179722	0
359141	0.999286429	0	0	0	0	0.520405233	0.882999761	-0.974687985	0.357632009	0
359142	0.999286429	0	0	0	0	0.51552093	0.955920761	-0.081660867	0.499387803	0
359143	0.999286429	0	0.02063806	0	0	0.508819282	1.0062155	1.4096241	0.383937253	0
359144	0.920162474	0	0.069175105	0	0	0.509529352	0.990242491	0.268265009	0.4329419	0
359145	0.717039741	0	0.265613448	0	0	0.494028926	0.915797613	-2.512424946	0.467237154	0
359146	0.807671323	0	0.297352841	0	0	0.485327721	0.883539277	-1.199304342	0.467814407	0
359147	0.742169083	0	0.238882202	0	0	0.477086067	0.833429113	-1.678197452	0.393988074	0
359148	0.959821453	0	0.048182387	0	0	0.477167666	0.833579527	0.866946459	0.506479234	0
359149	0.780328263	0	0.291632468	0	0	0.495163828	0.813944398	0.225741029	0.638507571	0
359150	0.993174565	0	0.014815228	0	0	0.502975166	0.764967562	-0.89061439	0.630353914	0
359151	0.999286429	0	0.007142282	0	0	0.518048584	0.755579482	0.228360534	0.23101173	0
359152	0.976411918	0.022874471	0.026141542	0	0	0.516237795	0.741524352	-0.027850032	0.250574862	0
359153	0.713718147	0.285568306	0.000546267	0	0	0.513041258	0.752097579	-0.368944849	0.274079556	0
359154	0.962870343	0	0.101144138	0	0	0.506778538	0.771665854	2.000591755	0.205025231	0
359155	0.999286429	0	0.135990661	0	0	0.503681421	0.739369623	0.418696404	0.384241468	0
359156	0.788137498	0	0.421846355	0	0	0.503685117	0.714710188	3.159697533	0.473031034	0
359157	0.995933146	0	0.270289951	0	0	0.486122102	0.6565069	2.021638989	0.472032321	0
359158	0.999286429	0	0.087496238	0	0	0.496822536	0.576429168	-1.635879278	0.42143164	0
359159	0.567031968	0.432254461	0.029322876	0	0	0.508797348	0.579497329	2.414338384	0.503636634	0
359160	0.999286429	0	4.92E-05	0	0	0.517355204	0.524861928	0.464485168	0.453484447	0
359161	0.999286429	0	0	0	0	0.528868973	0.465317133	0.68518126	0.310115862	0
359162	0.999286429	0	0	0	0	0.539016247	0.425737794	0.434502423	0.230710018	0
359163	0.99704241	0	0	0	4.913	0.538753569	0.404073802	-0.850688636	0.170253118	0
359164	0.149462998	0.849823468	0	0	0	0.526026487	0.444810976	-1.00134073	0.316171109	0
359165	0	0.999286429	0.354353913	0	0	0.526796818	0.492253871	2.567506492	0.382205089	0
359166	0	0.999286429	0.088099809	0	0	0.521975696	0.43017689	0.145537078	0.292830576	0
359167	0	0.999286429	0.067417661	0	0	0.520416677	0.387381018	-0.510250688	0.28105662	0
359168	0.212801297	0.786485107	0.001375871	0	0	0.520267189	0.34953208	-0.609118044	0.292565891	0
359169	0.446614545	0.455856481	0.002751741	0	8.131	0.517908454	0.316166009	-0.504656255	0.268316568	0
359170	0.091965985	0.291310118	0.002751741	0	5.143	0.499477297	0.316226887	-0.380285467	0.345727994	0.005053647
359171	0.414821311	0.519936683	0	0	18.573	0.460018426	0.329324214	-0.177277625	0.285328468	0
359172	0.061297835	0.937988563	0	0	2.21	0.488008976	0.389442853	2.592634559	0.429794158	0
359173	0.066391752	0.932894714	0	0	0	0.529234231	0.41385501	1.467663705	0.289250059	0
359174	0	0.999286429	0.000654781	0	0	0.550167322	0.419022271	0.958163261	0.400921752	0
359175	0	0.999286429	0.015855667	0	0	0.556156456	0.425676693	0.20649904	0.432289525	0
359176	0	0.999286429	0.124069696	0	0	0.557756662	0.418290611	1.610208035	0.35690308	0
359177	0	0.999286429	0.009389758	0	0	0.546890795	0.376166002	-1.588446617	0.418529211	0
359178	0	0.999286429	0.096857212	0	0	0.513571501	0.423888554	-0.570352972	0.344733274	0
359179	0	0.999286429	0.078796789	0	0	0.51559788	0.491589488	0.728841841	0.439212136	0
359180	0	0.999286429	0.228101721	0	0	0.503529191	0.571935826	1.192426503	0.388434778	0
359181	0	0.999286429	0.189865152	0	0	0.508695543	0.608360827	0.570861271	0.325504122	0
359182	0	0.999286429	0.012382836	0	0	0.515153348	0.650964986	1.247455001	0.389468855	0
359183	0.292166416	0.707119988	0.160350442	0	0	0.516113341	0.690160036	2.268874168	0.33160184	0
360049	0.891129318	0.108156469	0	0	0	0.516301453	1.257621759	2.194602966	0.508833801	0
360050	0.810699916	0.188585872	0.002759449	0	0	0.506847501	1.250897195	0.698324203	0.540659289	0
360051	0.9992858	0	0	0	0	0.512550294	1.162054525	-1.833134651	0.584687631	0
360052	0.9992858	0	0.010100745	0	0	0.518284619	1.114817055	2.183529139	0.604583606	0
360053	0.9992858	0	0	0	0	0.521074593	1.015195663	-1.697763681	0.580139463	0
360054	0.9992858	0	0	0	0	0.523410857	0.943454966	-0.453484058	0.463411654	0
360055	0.9992858	0	0.025704975	0	0	0.524442196	0.892374947	-2.305185437	0.446400269	0
360056	0.9992858	0	0.055034826	0	0	0.522267818	0.909583446	0.102591787	0.527083419	0
360057	0.9992858	0	0.022037055	0	0	0.518890798	0.914825328	2.667455435	0.357769108	0
360058	0.810138143	0	0.340823476	0	0	0.50825578	0.825348973	0.968714952	0.589615765	0
360059	0.926501876	0	0.012676007	0	0	0.503692806	0.771499468	-1.387283921	0.268898285	0
360060	0.979832029	0	0.013766415	0	0	0.5076828	0.845074073	1.546753764	0.435050147	0
360061	0.946275513	0	0.07187434	0	0	0.513447762	0.895255888	2.680563382	0.487989004	0
360062	0.932044922	0	0.125566954	0	0	0.513001084	0.907629406	-0.514190435	0.417590223	0
360063	0.9992858	0	0	0	0	0.508216739	0.957479647	-2.23276031	0.466450449	0
360064	0.934445946	0	0.211132006	0	0	0.507894337	1.020434618	1.694220662	0.445440869	0
360065	0.558439876	0.397055921	0.027950312	0	0	0.492265046	0.9798092	-1.538124919	0.484015963	0
360066	0.257798126	0.025316757	0.607023898	0	0	0.469872892	0.963607113	2.575614929	0.577031787	0
360067	0.414002095	0	0.543330678	0	0	0.451616675	0.839556394	-0.69600187	0.637143627	0
360068	0.759913462	0	0.213509527	0	0	0.449443787	0.745869783	-2.231361866	0.466924811	0
360069	0.994068075	0	0.016158203	0	0	0.469017446	0.722820499	0.730475545	0.423598751	0
360070	0.893760249	0.105525526	0	0	0	0.502078652	0.692777596	-1.58717227	0.440045294	0
360071	0.9992858	0	0	0	0	0.522897065	0.745818572	0.32780087	0.212597473	0
360072	0.9992858	0	0.060653377	0	0	0.51530683	0.76316871	0.996128082	0.19551662	0
360073	0.9992858	0	0.176110959	0	0	0.511151135	0.749803711	1.170058114	0.327946221	0
360074	0.9992858	0	0.026795827	0	0	0.507413268	0.747287097	0.590284944	0.323951283	0
360075	0.9992858	0	0.016518156	0	0	0.500703037	0.744932423	1.453656435	0.343973715	0
360076	0.9992858	0	0.257805966	0	0	0.491725087	0.683266034	-0.744547129	0.510709029	0
360077	0.9992858	0	0.135312687	0	0	0.482125938	0.632610397	0.141858697	0.452900409	0
360078	0.9992858	0	0.056541915	0	0	0.499960214	0.604230351	0.860772491	0.30464905	0
360079	0.822428167	0.176857645	0.024060067	0	0	0.510484219	0.57982873	1.33662074	0.42708783	0
360080	0.636803741	0.362482059	0.006879353	0	0	0.52725774	0.527593567	0.982798755	0.454868158	0
360081	0.624299183	0.374986642	0.027255598	0	0	0.542764306	0.453749176	-0.630574286	0.358205229	0
360082	0.596506643	0.402779157	0.014734947	0	0	0.55509907	0.410077468	-0.593338311	0.229451821	0
360083	0.484999558	0.402779157	0.031245885	0	5.096	0.556552291	0.388272925	-1.20732671	0.204033708	0
360084	0.089219337	0.910066445	0.0017755	0	0	0.530176759	0.42686515	-0.353308541	0.394676488	0
360085	0	0.989566651	0.449027233	0	0	0.52553308	0.472147031	1.497107923	0.389112651	0
360086	0	0.9992858	0.147990889	0	0	0.517183602	0.434540643	0.020059586	0.332065928	0
360087	0	0.9992858	0.002751741	0	0	0.519428015	0.398185079	1.078420579	0.412191671	0
360088	0.207933852	0.791351923	0	0	1.097	0.521507442	0.358005614	0.57979244	0.408247368	0
360089	0.328967052	0.139795615	0.005503483	0	6.691	0.509747028	0.303053802	-1.310170829	0.190850095	0
360090	0.194147477	0.493659978	0.05018499	0	9.457	0.483402759	0.324337281	1.814125878	0.370875974	1.336490005
360091	0.960081502	0.013607133	0.059938622	0	15.853	0.464930922	0.301513921	-0.753197014	0.323697192	4.400984071
360092	0.413839048	0.450229894	0.096223641	0	0.635	0.500861883	0.318130067	-0.545680761	0.557171239	4.962369919
360093	0.464517665	0.534768157	0.00153255	0	0	0.532843888	0.341957418	0.546452045	0.479757826	3.677578986
360094	0	0.999285822	0	0	0	0.547606289	0.337940344	-0.490275979	0.337616057	0.175476531
360095	0	0.999285822	0	0	0	0.563099325	0.347622796	-0.917217314	0.337008401	0
360096	0	0.999285822	0.005744819	0	0	0.571133912	0.360734875	0.67056615	0.359357072	0
360097	0	0.999285822	0.010765629	0	0	0.556505799	0.353459205	-1.245187104	0.352185723	0
360098	0	0.999285822	0.083928109	0	0	0.523610413	0.399922253	-0.50998491	0.344314123	0
360099	0	0.999285822	0.190242479	0	0	0.5163908	0.445893238	-1.572086573	0.464258501	0
360100	0	0.999285822	0.14067744	0	0	0.510709107	0.505088051	-0.054247141	0.490880805	0
360101	0	0.999285822	0.263517374	0	0	0.50724417	0.538826006	-1.015100547	0.409115893	0
360102	0	0.999285822	0.039884844	0	0	0.509259105	0.597753631	-0.020593762	0.502539522	0
360103	0.263777533	0.735508289	0.369889856	0	0	0.509648025	0.631375061	1.200570107	0.532067488	0
360968	0.233490763	0.765794406	0.004803985	0	0	0.513724864	1.26756694	0.056121111	0.556198872	0
360969	0.763425568	0.235859601	0	0	0	0.511017859	1.293137518	1.738239288	0.332927983	0
360970	0.999285193	0	0.009623386	0	0	0.507479191	1.258860208	0.763119016	0.57862216	0
360971	0.999285193	0	0	0	0	0.516339898	1.148396381	-1.490634441	0.639892911	0
360972	0.999285193	0	0	0	0	0.520302355	1.053253327	-2.444192529	0.57234843	0
360973	0.999285193	0	0	0	0	0.522008479	0.984397466	-0.878250837	0.459566963	0
360974	0.999285193	0	0	0	0	0.525686204	0.934679331	-1.638922215	0.436605765	0
360975	0.999285193	0	0.040854741	0	0	0.523976743	0.895841535	0.586155772	0.491881065	0
360976	0.999285193	0	0.08406138	0	0	0.516065717	0.831761217	-2.73019559	0.388350253	0
360977	0.875214067	0	0.54759853	0	0	0.512313783	0.822821977	-1.324742317	0.532579433	0
360978	0.772755765	0	0.310967213	0	1.069	0.500992417	0.770504364	-0.894227505	0.463189363	0
360979	0.978109914	0	0.002112265	0	0.647	0.501109302	0.748936893	-0.766223073	0.310923026	0
360980	0.782494943	0	0.079847897	0	0	0.507623792	0.793796489	-0.702078223	0.430352298	0
360981	0.999285193	0	0.000684081	0	0	0.509580433	0.837507645	-2.704443795	0.493033696	0
360982	0.746712533	0.171189612	0.073079539	0	0	0.504736662	0.914794301	0.998052478	0.528803734	0
360983	0.866894891	0.115710741	0.044232133	0	0	0.50281322	0.967436935	0.445341468	0.49183952	0
360984	0.999285193	0	0.099608953	0	0	0.499269634	1.027664261	2.460058093	0.443557085	0
360985	0.395943739	0.569393162	0.016289864	0	0	0.495639235	1.054769356	2.99642992	0.481207213	0
360986	0.025804531	0	0.851739169	0	0	0.469462782	0.99612808	1.347224593	0.700159031	0
360987	0.177631426	0	0.767544771	0	0	0.43856445	0.864272664	-0.343159267	0.655705489	0
360988	0.596858728	0	0.405909677	0	0	0.432205111	0.747444592	0.053779364	0.614752973	0
360989	0.967511612	0	0.061840983	0	0	0.461253345	0.66399653	-1.352409482	0.419430534	0
360990	0.619122144	0.380163049	0	0	0	0.493233949	0.661168878	-1.337099195	0.33813999	0
360991	0.645452958	0.353832211	0	0	0	0.521661341	0.727569071	0.873189092	0.303740926	0
360992	0.999285193	0	0.199014683	0	0	0.507135332	0.728585495	0.806966066	0.448026092	0
360993	0.999285193	0	0.266173991	0	0	0.502500534	0.678547785	0.185583251	0.562313874	0
360994	0.983817501	0.015467721	0.026966826	0	0	0.504175007	0.659765371	-1.461863279	0.531953179	0
360995	0.999285193	0	0.145146165	0	0	0.503099978	0.670810975	0.738481522	0.446064324	0
360996	0.882161739	0	0.196960702	0	0	0.497981817	0.623788964	0.690672755	0.408271264	0
360997	0.994306899	0	0.125699721	0	0	0.492069215	0.569060106	-0.329928875	0.302795411	0
360998	0.999285193	0	0.200709874	0	0	0.504751027	0.547689529	-0.433919489	0.381317457	0
360999	0.51172666	0.487558533	0.001541149	0	0	0.50753361	0.539557919	1.453170027	0.31993189	0
361000	0	0.999285193	0.004620388	0	0	0.5233863	0.476001175	-0.817157984	0.345416329	0
361001	0	0.999285193	0.001245764	0	0	0.543862939	0.439166155	-0.002663434	0.203190038	0
361002	0	0.999285193	0.018600744	0	0	0.559104502	0.436666373	1.501814663	0.29948114	0
361003	0	0.999285193	0.161858135	0	0.564	0.556708038	0.398427512	0.077587366	0.345970306	0
361004	0	0.870909027	0.041427298	0	4.77	0.522899389	0.385086126	-0.954996041	0.22359363	0
361005	0	0.796127403	0.215023119	0	0	0.510713518	0.428780885	-0.473135412	0.320838827	0
361006	0	0.999285193	0.252174755	0	0	0.516052306	0.427300886	0.333250165	0.423782519	0
361007	0	0.999285193	0.000940062	0	0	0.5234285	0.376340373	-2.314661562	0.377447564	0
361008	0.076553231	0.922731962	0.094184996	0	0	0.523941576	0.376023569	-0.661461174	0.573364235	0
361009	0.234392981	0.382043609	0.208338697	0	6.177	0.49635905	0.326040556	-2.752236247	0.48866061	0.062423543
361010	0.194174275	0.128187508	0.163231476	0	15.713	0.455424845	0.302106464	-1.200312955	0.291096575	5.816100046
361011	0.079920303	0	0.08875388	0	20.859	0.450437397	0.285828486	-0.855745912	0.175428982	41.84475255
361012	0.000771757	0	0.090599222	0	8.565	0.408658385	0.278077894	-0.167169452	0.113354872	35.69509077
361013	0.074071691	0.278956586	0.041783161	0	8.458	0.452791125	0.271459394	-1.249734044	0.187107974	39.61946642
361014	0	0.856009951	0.017365892	0	6.046	0.459240049	0.278468088	-0.937365055	0.234712767	4.749421954
361015	0	0.999285193	0	0	0	0.504946947	0.30074689	-0.226908028	0.268971518	0.234179
361016	0	0.999285193	0	0	0	0.552813709	0.312700347	-1.601843221	0.239098567	0
361017	0	0.999285193	0.002751741	0	0	0.556606114	0.337013105	-0.576877534	0.205206848	0
361018	0	0.999285193	0	0	0	0.528695822	0.374269893	-0.395157456	0.287895318	0
361019	0	0.999285193	0.027012307	0	0	0.522039235	0.42069828	0.360082448	0.379489741	0
361020	0	0.999285193	0.029398389	0	0	0.514938474	0.456538817	-0.754108191	0.299315735	0
361021	0	0.999285193	0.003724507	0	0	0.510600448	0.498893115	-1.465510505	0.354272157	0
361022	0	0.999285193	0.003823511	0	0	0.508946836	0.552864649	-0.647416413	0.311780692	0
361023	0	0.999285193	0.057071654	0	0	0.508342803	0.558822783	-0.933607101	0.305664502	0
361887	0.999284564	0	0	0	0	0.519674063	1.309396692	1.113615036	0.405444871	0
361888	0.999284564	0	0	0	0	0.504029691	1.304768137	0.610383034	0.412466227	0
361889	0.999284564	0	0	0	0	0.50903219	1.250956802	-0.308820963	0.508055504	0
361890	0.999284564	0	0	0	0	0.507957637	1.241016726	1.276314872	0.564686397	0
361891	0.999284564	0	0	0	0	0.514900327	1.214006117	3.124609232	0.568534351	0
361892	0.999284564	0	0	0	0	0.5195508	1.111236126	1.281177044	0.55930745	0
361893	0.999284564	0	0	0	0	0.521613777	1.04575875	-0.574666977	0.527669738	0
361894	0.999284564	0	0.019446008	0	0	0.521580458	1.00894261	1.293864131	0.514086511	0
361895	0.999284564	0	0.216710963	0	0	0.515351951	0.932206995	0.246653914	0.520027308	0
361896	0.999284564	0	0.19896541	0	0	0.515402615	0.884841754	1.460707392	0.5916757	0
361897	0.984439453	0	0.142139775	0	0	0.50303185	0.843181172	2.859877825	0.459615858	0
361898	0.892399345	0	0.289419394	0	0.26	0.496599376	0.75796287	-0.15252614	0.469476439	0
361899	0.756835669	0	0.022722946	0	5.265	0.497522444	0.716657344	-1.097745299	0.205915213	0
361900	0.919162183	0.074239214	0.007676314	0	0	0.504016578	0.770817822	0.058897614	0.470662721	0
361901	0.999284564	0	0	0	0	0.507505059	0.865329144	1.453835487	0.528294053	0
361902	0.872776987	0.006593684	0.193939271	0	0	0.499040842	0.895193961	0.456745982	0.493972214	0
361903	0.737321221	0.228146563	0.051280547	0	0	0.494431585	0.916425222	1.281419754	0.444502003	0
361904	0.7426651	0.048227969	0.251631763	0	0	0.488400131	0.927588301	-1.342800021	0.648856916	0
361905	0.988239053	0.004368493	0.011455254	0	0	0.494193047	1.005972758	2.551908731	0.664027203	0
361906	0.452660798	0	0.522374809	0	0	0.470805049	0.976324742	0.348345876	0.575647724	0
361907	0.181904711	0	0.777084163	0	0	0.440100968	0.867362973	0.991489955	0.604669741	0
361908	0.426026204	0	0.578484576	0	0	0.427354693	0.746258615	-0.763113856	0.615579098	0
361909	0.883764278	0	0.132334031	0	0	0.438992679	0.63552924	-1.115646005	0.381823451	0
361910	0.384366953	0.614917587	0	0	0	0.478232861	0.652369985	-0.341016531	0.427756352	0
361911	0.579538527	0.314690769	0.274756261	0	0	0.512810469	0.712216402	2.680207968	0.382366235	0
361912	0.707227076	0	0.398886052	0	0	0.503976524	0.643137272	-1.068412304	0.534556853	0
361913	0.806198833	0.014045103	0.288777079	0	0	0.498617649	0.584115926	-1.225259781	0.474562563	0
361914	0.519054472	0.480230093	0.02191428	0	0	0.503338516	0.597311154	-1.445485234	0.381366829	0
361915	0.999284564	0	0.158867932	0	0	0.50548178	0.610084737	1.024410367	0.380405487	0
361916	0.818570024	0	0.255013601	0	0	0.497104883	0.550702617	-0.27688992	0.403967945	0
361917	0.88609726	0	0.340565983	0	0	0.495231956	0.509680293	-1.179982245	0.40403542	0
361918	0.999284564	0	0.208419398	0	0	0.497165978	0.487503701	-0.859471142	0.254606302	0
361919	0.511726338	0.487558226	0.077516783	0	0	0.501959503	0.483719188	0.465792383	0.386084009	0
361920	0	0.999284564	0.106443641	0	0	0.520602942	0.433249563	-1.193276882	0.336991394	0
361921	0	0.999284564	0.033386789	0	0	0.535030961	0.402401222	-1.706381679	0.292352797	0
361922	0	0.996881163	0.001375871	0	0	0.548027754	0.407390267	0.99744916	0.340357705	0
361923	0	0.795014912	0.218582295	0	5.18	0.553662241	0.372231616	-0.98115921	0.258515597	0
361924	0	0.999284564	0.005476303	0	0.134	0.513607085	0.387998229	-1.0573349	0.309644704	0
361925	0	0.999284564	0.221258226	0	0	0.511124671	0.451650538	0.084634066	0.449669329	0
361926	0	0.999284564	0.263182665	0	0	0.517102063	0.450702065	-0.559341252	0.386201435	0
361927	0	0.999284564	0.120015269	0	0	0.529051363	0.461787307	0.467324972	0.460528569	0
361928	0.136283497	0.863001018	0.104754423	0	0	0.527568281	0.499192219	3.644987524	0.510666798	0
361929	0.860076311	0.086183694	0.21103726	0	0	0.501647711	0.438429512	1.940354705	0.509531037	0.056508343
361930	0.749073262	0.12621805	0.154031191	0	0	0.458617359	0.357706135	0.449607917	0.420284273	4.267626941
361931	0.450970026	0	0.152928097	0	11.744	0.418908834	0.308164646	-0.364591658	0.165192198	22.09979892
361932	0.552437227	0	0.108628384	0	1.247	0.382125825	0.301276924	0.271167636	0.170451608	16.08462316
361933	0.128607789	0.174684439	0.071952376	0	23.798	0.380995899	0.279862117	-0.021145284	0.108801099	29.16321784
361934	0	0.413853801	0.277185491	0	17.382	0.424303591	0.262709137	-0.209788412	0.071792021	7.717439115
361935	0	0.867105705	0.084781819	0	1.479	0.467557311	0.302507856	-0.239976346	0.477433679	1.255605996
361936	0	0.999284564	0.056410696	0	0	0.515413105	0.362053277	0.154370444	0.458998032	0
361937	0	0.999284564	0.02201393	0	0	0.550313234	0.369696141	-0.54736805	0.366321406	0
361938	0	0.999284564	0.001375871	0	0	0.530209243	0.402545256	1.320922732	0.371043397	0
361939	0	0.999284564	0	0	0	0.526460767	0.432275258	0.441513121	0.367325909	0
361940	0	0.999284564	0.047065657	0	0	0.514030874	0.475362212	0.636910975	0.333885988	0
361941	0	0.999284564	0.001375871	0	0	0.509563386	0.522339489	0.457581316	0.297973033	0
361942	0	0.999284564	0.054785038	0	0	0.508626103	0.567487352	0.15286231	0.28108244	0
361943	0	0.999284564	0.353581707	0	0	0.510244906	0.59576982	1.841927886	0.32275652	0
362806	0.618410088	0.380873869	0.02201393	0	0	0.516564667	1.323229379	1.4385752	0.517175549	0
362807	0.881733963	0.117549995	0	0	0	0.506857276	1.327174013	0.902108874	0.391440418	0
362808	0.999283957	0	0	0	0	0.502930939	1.282309701	2.313261305	0.530002257	0
362809	0.999283957	0	0	0	0	0.512996376	1.17331044	-1.326313564	0.546338343	0
362810	0.999283957	0	0	0	0	0.515814781	1.124790555	-2.195969562	0.559792552	0
362811	0.999283957	0	0	0	0	0.519187093	1.133482886	1.250523703	0.603267671	0
362812	0.999283957	0	0	0	0	0.523309112	1.056706112	-2.140686716	0.576021017	0
362813	0.631935463	0.367348519	0.057865898	0	0	0.521651208	1.096451743	4.337866238	0.481529304	0
362814	0.999283957	0	0.112821393	0	0	0.513877511	1.021982572	1.895371301	0.572461492	0
362815	0.999283957	0	0.035040498	0	0	0.511377215	0.905659403	-1.649434226	0.593183307	0
362816	0.999283957	0	0.286616028	0	0	0.515343487	0.867738367	1.245377677	0.591340325	0
362817	0.966291259	0	0.158585383	0	0	0.505690277	0.806267833	-0.344027928	0.477023971	0
362818	0.976545185	0	0.161513559	0	0	0.494024634	0.731269076	-0.675601142	0.515253942	0.017675256
362819	0.565749668	0	0.013758706	0	7.027	0.489223987	0.695833197	-0.225820405	0.210110587	0.748695024
362820	0.868325624	0.101262209	0	0	0	0.496768504	0.723915047	-1.383557592	0.371424535	0.322805989
362821	0.723410321	0.275873636	0.024597931	0	0	0.505783558	0.81519079	1.840708519	0.598874758	0
362822	0.599545946	0.08885721	0.330691965	0	0	0.497118741	0.816997449	-0.988309588	0.605925842	0
362823	0.338649201	0.514111079	0.280100671	0	0	0.486107647	0.828058342	0.509804589	0.669845163	0
362824	0.922717927	0	0.08329172	0	0	0.486005783	0.825685162	-2.114359447	0.623238129	0
362825	0.801267763	0.19500153	0.019178647	0	0	0.489609987	0.943099978	2.1574643	0.588502712	0
362826	0.490594663	0	0.501449802	0	0	0.471527427	0.918869311	-0.166325978	0.583695743	0
362827	0.280453903	0	0.697622259	0	0	0.446088284	0.825766756	0.395262582	0.602379251	0
362828	0.230239506	0	0.737210199	0	0	0.428708941	0.705073861	1.871144567	0.732074192	0
362829	0.95030238	0	0.034410242	0	0	0.428614736	0.597927046	-2.507834707	0.289773035	0
362830	0.928897022	0.070386966	0.0359313	0	0	0.476486206	0.62909347	0.805321421	0.422740113	0
362831	0.83805629	0	0.229434428	0	0	0.496076316	0.646943536	0.051901954	0.525593594	0
362832	0.294876957	0	0.695950371	0	0	0.486093104	0.592640841	1.715230533	0.600737451	0
362833	0.535435751	0.052841832	0.438194561	0	0	0.489360899	0.526512723	-1.537352737	0.414008665	0
362834	0.403331656	0.451519176	0.21275756	0	0	0.500256896	0.575977943	2.88947807	0.423408997	0
362835	0.988796754	0	0.200561047	0	0	0.50268048	0.547899638	-0.317138059	0.431901424	0
362836	0.999283957	0	0.245009189	0	0	0.493650407	0.493390031	-0.946265766	0.402621431	0
362837	0.982185221	0	0.14944891	0	0	0.491502166	0.479200533	1.974625043	0.345635035	0
362838	0.898477327	0	0.237586214	0	0	0.497197419	0.447230118	-1.221164771	0.302340592	0
362839	0.478769878	0.520514079	0.118488713	0	0	0.501167774	0.462092501	-0.23559329	0.261608311	0
362840	0	0.999283957	0.257227221	0	0	0.512616515	0.447302086	0.637263094	0.397071265	0
362841	0	0.999283957	0.031457453	0	0	0.522379875	0.396717561	0.161041737	0.249813387	0
362842	0	0.999283957	0.001375871	0	2.962	0.530060589	0.36011957	-1.017949377	0.198212018	0
362843	0	0.994705278	0	0	3.695	0.531851709	0.363473922	-1.661984035	0.317058924	0
362844	0	0.999283957	0.051877347	0	0	0.509129524	0.443087524	2.768720899	0.503651587	0
362845	0	0.999283957	0.240279444	0	0	0.508554041	0.50110913	2.403593404	0.394439736	0
362846	0	0.999283957	0.258096713	0	0	0.520056963	0.507307398	0.113004548	0.279741983	0
362847	0	0.999283957	0.153622866	0	0	0.52432847	0.510827392	0.761635372	0.346446907	0
362848	0.172503772	0.826780185	0.016104711	0	0	0.51904583	0.466245222	-1.950304236	0.342262119	0
362849	0.935364343	0	0.037148507	0	0	0.509329975	0.431596894	0.413885321	0.351962387	0
362850	0.999283957	0	0	0	0	0.497062117	0.380302102	2.155637936	0.510712103	0.10367788
362851	0.986876473	0	0.040502163	0	1.915	0.472767621	0.295548603	-1.41111333	0.269050768	2.005541921
362852	0.777020071	0	0.184309289	0	6.878	0.408160567	0.2935822	0.976219654	0.307874488	6.797213912
362853	0.278711185	0.260647622	0.045662946	0	13.266	0.396149904	0.273613372	0.302726098	0.196168668	24.35601735
362854	0	0.652576319	0.131677849	0	10.949	0.405846775	0.262353501	-2.185840743	0.231503488	3.19639194
362855	0	0.961887141	0.001375871	0	0	0.454806834	0.335534717	-0.478217397	0.573322985	0.224063298
362856	0	0.999283957	0	0	0	0.522048414	0.421266167	3.039970398	0.339650211	0
362857	0	0.999283957	0.018450718	0	0	0.559415221	0.40736146	0.23654604	0.254771702	0
362858	0	0.999283957	0.14303318	0	0	0.534543097	0.424185591	0.126603263	0.263117285	0
362859	0	0.999283957	0.210597958	0	0	0.530952811	0.44784797	-1.179067884	0.236433738	0
362860	0	0.999283957	0.017336174	0	0	0.517963886	0.48341261	-0.390632902	0.298683667	0
362861	0	0.999283957	0.046358496	0	0	0.509563923	0.526285798	-0.329622463	0.334234669	0
362862	0	0.999283957	0.059412226	0	0	0.507995248	0.578921351	0.623058047	0.34214606	0
362863	0	0.999283957	0.134312622	0	0	0.509973347	0.617959539	0.982517379	0.304712642	0
363726	0.665023653	0.334259676	0.001065783	0	0	0.515292406	1.3915117	2.149654865	0.386962754	0
363727	0.999283329	0	0	0	0	0.508324683	1.312722355	0.617226839	0.61461686	0
363728	0.999283329	0	0.033020895	0	0	0.510552168	1.204270102	-1.255395889	0.60668843	0
363729	0.999283329	0	0	0	0	0.512844205	1.144856911	2.50473547	0.614345869	0
363730	0.999283329	0	0	0	0	0.520368338	1.051674731	-2.58490794	0.51123139	0
363731	0.999283329	0	0	0	0	0.523419082	1.051677326	1.78466773	0.567741935	0
363732	0.999283329	0	0.057786567	0	0	0.524154305	0.999311457	0.266425133	0.551499578	0
363733	0.965253695	0.034029612	0.015638685	0	0	0.520791709	0.998939071	0.766477466	0.68336782	0
363734	0.999283329	0	0.22560636	0	0	0.514567316	0.960313676	0.109489679	0.617585704	0
363735	0.999283329	0	0.094964015	0	0	0.513825119	0.877610251	1.529143572	0.615845364	0
363736	0.999283329	0	0.103083312	0	0	0.515970767	0.788462997	-1.067122187	0.512634369	0
363737	0.999283329	0	0.091151766	0	0	0.509177148	0.751800464	-0.132241964	0.378252545	0
363738	0.990561487	0	0.103190298	0	0	0.496752232	0.698251571	0.069870591	0.365029179	0.188639997
363739	0.115295284	0	0.013393535	0	8.027	0.48418358	0.663450253	-0.372687459	0.157820425	9.32034798
363740	0.896343636	0	0.026506714	0	0	0.481682241	0.676761805	-0.068160057	0.300406715	2.383552998
363741	0.341274457	0.658008896	0.078592364	0	0	0.488613397	0.720890435	-1.438110488	0.606373906	0.028921287
363742	0.418404418	0.135893862	0.439634715	0	0	0.487571657	0.759402182	1.432426453	0.661786343	0
363743	0.357148027	0.331406756	0.33251627	0	0	0.470892757	0.73849801	1.042157054	0.581974744	0
363744	0.912833875	0.071260748	0.022257205	0	0	0.476296246	0.764116693	-2.047100186	0.586900611	0
363745	0.871422359	0.046442779	0.11697025	0	0	0.481188476	0.878309171	3.778005481	0.844308919	0
363746	0.217200363	0	0.74338457	0	0	0.463056952	0.832322882	0.725993156	0.761309086	0
363747	0.258387577	0	0.82548703	0	0	0.441587389	0.74219252	-0.532069887	0.561404056	0
363748	0.374320247	0	0.630102944	0	0	0.432880878	0.634501964	-2.493367195	0.682229833	0
363749	0.997464216	0	0.000565073	0	0	0.437588423	0.590047138	1.301756263	0.257843758	0
363750	0.736099815	0.071426935	0.247510512	0	0	0.471499592	0.566020668	-1.523989379	0.391507285	0
363751	0.422592513	0.260474086	0.314173771	0	0	0.485730708	0.587920294	2.230170608	0.448346193	0
363752	0.967028076	0	0.115013546	0	0	0.474510431	0.518063564	-0.844416738	0.365560402	0
363753	0.951791706	0.028895902	0.05123362	0	0	0.483865201	0.481616698	-1.236829826	0.267725192	0
363754	0.443533731	0.384957186	0.203796073	0	0	0.495571434	0.501913828	0.662930131	0.419398002	0
363755	0.20713323	0.770110208	0.118934891	0	0	0.496869534	0.484719708	-0.126422524	0.310213218	0
363756	0.215204606	0.784078723	0.200833026	0	0	0.495735794	0.467629211	0.51243329	0.238350994	0
363757	0.185803662	0.811026652	0.229892961	0	0	0.496664762	0.432859152	-0.358424008	0.272618107	0
363758	0.147707816	0.728182049	0.19316062	0	0	0.497246265	0.419154202	-1.720094264	0.333844901	0
363759	0.296432653	0.702850651	0.010383574	0	0	0.500668824	0.49710338	3.433734894	0.467555395	0
363760	0.773182694	0.22610066	0.166070805	0	0	0.507854044	0.463330133	0.513550162	0.470453021	0
363761	0.800312326	0.198971015	0.005211322	0	0	0.516838312	0.396799286	-1.492137432	0.307401591	0
363762	0.71357554	0.185803662	0.174822539	0	3.048	0.519850731	0.366029995	0.055432796	0.262088945	0
363763	0.666795009	0.300766497	0.010953983	0	2.215	0.510228395	0.364410457	-0.241242945	0.32320656	0.000209773
363764	0.100437836	0.898845523	0.014164441	0	0	0.493379653	0.411254678	-1.395372255	0.48068242	4.06E-07
363765	0	0.999283329	0.030189823	0	0	0.497188359	0.470858786	1.020210743	0.373761817	0
363766	0	0.999283329	0.017886318	0	0	0.518639922	0.491954085	-0.245691836	0.446489538	0
363767	0	0.999283329	0.006052225	0	0	0.520629168	0.527972284	2.146245062	0.250869549	0
363768	0.172503664	0.826779665	0.036671387	0	0	0.516230762	0.482963148	1.296894848	0.357464293	0
363769	0.921826883	0	0.026141542	0	0	0.511810958	0.420044737	0.247307479	0.287883358	0
363770	0.999283329	0	0.003245631	0	0	0.508566201	0.363871034	0.845375061	0.481552509	0
363771	0.999283329	0	0.003506332	0	0	0.506499827	0.282509715	-1.089045823	0.228348409	16.04083699
363772	0.21671526	0	0	0	16.484	0.4509992	0.26031092	-0.159153193	0.086089865	41.14400721
363773	0.0319867	0.273408298	0	0	11.115	0.386456132	0.255747481	-1.052888989	0.10549818	65.70287359
363774	0	0.995196202	0.001781606	0	0	0.413793951	0.308457969	1.286674172	0.418819697	0.43230499
363775	0	0.999283329	0.012798996	0	0	0.480412185	0.353611725	0.428366542	0.242725081	0
363776	0	0.999283329	0	0	0	0.538259625	0.391803721	0.536746366	0.293446043	0
363777	0	0.999283329	0.013194307	0	0	0.558227301	0.385251217	-0.664628029	0.260664603	0
363778	0	0.999283329	0.011006965	0	0	0.538323581	0.422524922	0.893496096	0.330521756	0
363779	0	0.999283329	0.02873462	0	0	0.531899452	0.460457763	1.227480054	0.285061689	0
363780	0	0.999283329	0.004127612	0	0	0.526365757	0.488892109	0.283296347	0.289972454	0
363781	0	0.999283329	0.003563213	0	0	0.512880385	0.528909078	0.476483822	0.303993728	0
363782	0	0.999283329	0.009631094	0	0	0.509756565	0.565651974	0.3620013	0.365114395	0
363783	0	0.999283329	0.016510448	0	0	0.511323035	0.60917104	0.279335022	0.421137695	0
363784	0	0.999283329	0.205495232	0	0	0.509055555	0.639022142	2.855934739	0.36417761	0
364645	0.573463207	0.425819515	0.050046245	0	0	0.503529191	1.453504734	2.014416456	0.327375369	0
364646	0.913257327	0.086025376	0.001709145	0	0	0.503720701	1.406423475	0.95567584	0.501559213	0
364647	0.999282722	0	0.012382836	0	0	0.512989223	1.281123659	-1.996409655	0.591660062	0
364648	0.999282722	0	0.129358125	0	0	0.512040913	1.176630428	-1.316778183	0.530092229	0
364649	0.999282722	0	0	0	0	0.511608183	1.084642315	-2.225098491	0.51390775	0
364650	0.999282722	0	0.001375871	0	0	0.519393504	1.012784906	-1.673567091	0.413936683	0
364651	0.999282722	0	0	0	0	0.523226321	0.973481171	-1.85959971	0.421302017	0
364652	0.999282722	0	0.09363875	0	0	0.521600246	0.932144162	-2.585093737	0.513632962	0
364653	0.999282722	0	0.084762011	0	0	0.517534435	0.89318467	-2.352374434	0.52558155	0
364654	0.999282722	0	0.162825502	0	0	0.51417762	0.860044835	-1.403735638	0.551996486	0
364655	0.810232301	0.189050421	0.016731299	0	0	0.512115479	0.794150453	-2.609530687	0.451648368	0
364656	0.759625772	0.205172372	0.213507239	0	0	0.516176879	0.765753738	-1.86176845	0.527011207	0
364657	0.908641459	0	0.348773235	0	0	0.507412612	0.716716056	-2.571019411	0.452413469	0
364658	0.999282722	0	0.033381288	0	0	0.494414002	0.672835701	-1.527208447	0.305486158	0.427438006
364659	0.76088951	0	0	0	5.037	0.45898819	0.642684523	-0.9908638	0.157131778	7.846172974
364660	0.750227559	0	0.033047177	0	4.818	0.449821383	0.627916235	-1.369740605	0.174779751	5.561493874
364661	0.99448049	0	0.070387857	0	0	0.47985667	0.641422167	-0.423379626	0.385856925	1.487305008
364662	0.849475358	0	0.197754868	0	0	0.483466536	0.663240359	0.297746182	0.447654536	0.804211006
364663	0.978420912	0.013336948	0.023746292	0	0	0.466469586	0.665352343	-1.192535758	0.334860442	0
364664	0.630722073	0.238499883	0.154961304	0	0	0.481541991	0.712615042	1.359310865	0.565201891	0
364665	0.432207531	0.036372875	0.584052972	0	0	0.484437019	0.716730592	-0.743773937	0.59927285	0
364666	0.157044211	0	0.830676273	0	0	0.4731493	0.710231722	0.607389688	0.532451494	0
364667	0.590565542	0	0.433568548	0	0	0.458349586	0.672926271	0.738835743	0.519837419	0
364668	0.477951276	0	0.619835728	0	0	0.450789005	0.588290969	-0.866183281	0.708629623	0
364669	0.999282722	0	0.020392335	0	0	0.456121057	0.548715832	1.151844442	0.445713057	0
364670	0.755091036	0.008764435	0.26245948	0	0	0.477430493	0.506402287	-0.975912392	0.434655047	0
364671	0.783502342	0.04283728	0.139249168	0	0	0.488546997	0.504459332	0.509723663	0.48760555	0
364672	0.993569198	0	0.006686521	0	0	0.483114094	0.469308564	-0.504025161	0.294129721	0
364673	0.997772664	0.001510091	0	0	0	0.489352226	0.445249732	-0.396561895	0.173500361	0
364674	0.754266232	0.1668869	0.168396838	0	0	0.499709517	0.447580091	-0.084469378	0.249700249	0
364675	0	0.921702344	0.251583371	0	0	0.50468874	0.4255608	-1.472120941	0.29703569	0
364676	0	0.999282722	0.183711481	0	0	0.504195035	0.43995259	0.503865123	0.276675366	0
364677	0	0.999282722	0.038434759	0	0	0.501382828	0.410754303	-0.23666805	0.211089182	0
364678	0	0.999282722	0.052214014	0	0	0.493040383	0.394989249	-1.308851123	0.27645005	0
364679	0.192542288	0.806740422	0.007006744	0	0	0.498600274	0.455307417	-0.065181528	0.410173391	0
364680	0.629658833	0.369623888	0.146830534	0	0	0.505583286	0.471924186	0.281796098	0.442073552	0
364681	0.721454385	0	0.303346515	0	0	0.510586202	0.445758513	0.768252432	0.393135522	0
364682	0.963623337	0	0.153125169	0	0	0.506820798	0.386388385	0.500046849	0.360164222	0.657502597
364683	0.817360369	0	0.086626866	0	9.373	0.489677012	0.342047887	-1.299624562	0.210418718	4.528384031
364684	0.189759405	0.809523292	0.02202707	0	0	0.469479918	0.383080932	0.814538343	0.407363722	0.767875999
364685	0	0.999282722	0.006879353	0	0	0.484902382	0.401980532	-0.791626871	0.370764386	0
364686	0	0.999282722	0	0	0	0.526226878	0.432772183	-0.490153193	0.361296463	0
364687	0	0.999282722	0.076598149	0	0	0.524828196	0.490416484	1.827899933	0.409664341	0
364688	0.172503559	0.826779163	0.059867824	0	0	0.515832782	0.455289364	-0.974584222	0.302545557	0
364689	0.999282722	0	0.015134577	0	0	0.513828337	0.409222389	-0.021120965	0.294837738	0
364690	0.999282722	0	0	0	0	0.512425303	0.337285161	-0.647950717	0.437205064	0
364691	0.687425615	0	0.028919749	0	8.267	0.505373895	0.273988212	-0.265586495	0.248289025	41.06856978
364692	0.013047328	0	0.011107889	0	19.582	0.42877391	0.250678965	-0.508713573	0.067074511	52.40064907
364693	0.164469853	0.426964531	0	0	6.438	0.369928062	0.265965967	-0.896784842	0.200711313	26.35082018
364694	0	0.925411781	0.054095475	0	4.784	0.435556412	0.305868535	-0.065786421	0.292140178	0
364695	0	0.877406916	0.128852691	0	6.557	0.512059271	0.322483864	-1.766081214	0.333619627	0
364696	0	0.999282722	0.047101384	0	5.26	0.542627573	0.356321484	0.858430522	0.28537441	0
364697	0	0.999282722	0.193722128	0	5.828	0.537260354	0.362769739	-0.319359481	0.248841536	0
364698	0	0.999282722	0.00545733	0	4.823	0.529966772	0.382456614	-1.065971613	0.297291913	0
364699	0	0.999282722	0.035772637	0	4.577	0.529479146	0.409415734	-1.363072515	0.304136272	0
364700	0	0.999282722	0	0	0	0.521936178	0.458686333	0.680185497	0.323222734	0
364701	0	0.999282722	0.085998486	0	0	0.514281332	0.494897786	0.969044822	0.34938874	0
364702	0	0.999282722	0.015134577	0	0	0.515377641	0.507763079	-1.111385882	0.313676196	0
364703	0	0.999282722	0	0	0	0.514713347	0.580677559	1.25592494	0.366695716	0
364704	0	0.999282722	0.25786456	0	0	0.507817984	0.584954638	-0.658950567	0.344314881	0
365565	0.999282115	0	0.182428069	0	0	0.495807499	1.478554148	1.865374327	0.311153841	0
365566	0.999282115	0	0.010586407	0	0	0.494421989	1.423554775	-0.850540161	0.542535982	0
365567	0.999282115	0	0.207528429	0	0	0.511726379	1.34681061	0.423345089	0.601883374	0
365568	0.999282115	0	0.050846472	0	0	0.509037971	1.24629015	0.033735991	0.629775061	0
365569	0.999282115	0	0	0	0	0.511669815	1.135535776	-1.083361626	0.590155031	0
365570	0.999282115	0	0	0	0	0.519503593	1.072261117	0.1757867	0.494542966	0
365571	0.865146704	0.134135423	0.009631094	0	0	0.5234164	1.042824739	-1.122780323	0.484739997	0
365572	0.682998077	0.316284038	0.220012834	0	0	0.520238101	1.034422864	1.990485787	0.701631323	0
365573	0.999282115	0	0.048743449	0	0	0.516285777	0.94762393	0.956947088	0.526662609	0
365574	0.995923788	0.003358372	0.006879353	0	0	0.516579032	0.863114903	-0.293023705	0.480049551	0
365575	0.422513248	0.576768866	0.084206454	0	0	0.515973091	0.850498653	-1.550692797	0.679775105	0
365576	0.433872398	0.565409717	0.16830861	0	0	0.519673288	0.887627045	4.549488885	0.641646629	0
365577	0.999282115	0	0.226904217	0	0	0.503715038	0.801652626	1.671020508	0.649147372	0
365578	0.999282115	0	0.124763383	0	0	0.498305738	0.716435645	-0.878737569	0.442308834	0.020264852
365579	0.77972102	0.219561094	0.126580099	0	0	0.474383295	0.693178883	-0.742109299	0.453686307	0.26919896
365580	0.780337193	0.092732556	0.424819375	0	0.36	0.463159174	0.680472151	0.542205214	0.584149929	1.313650012
365581	0.668809988	0	0.566035062	0	4.942	0.479161769	0.630316736	-2.178179605	0.433157484	2.104600012
365582	0.441634487	0.04669585	0.390597658	0	5.237	0.478180557	0.605142788	-1.96583271	0.334643815	0.829266995
365583	0.826645508	0.16798278	0.018837412	0	0	0.466761291	0.614790369	0.289618015	0.39815138	0
365584	0.916244453	0.083037692	0.008255224	0	0	0.487543732	0.619128534	-0.48389101	0.387038962	0
365585	0.99598181	0	0.014867536	0	0	0.494921118	0.604877502	-0.897568822	0.426010123	0
365586	0.985798818	0	0.041143345	0	0	0.48925364	0.597903395	-0.18719244	0.497276451	0
365587	0.999282115	0	0.017886318	0	0	0.483030379	0.573757762	0.36453901	0.43141013	0
365588	0.943456424	0	0.073515703	0	0	0.478929847	0.516206077	-0.256378114	0.324394681	0
365589	0.928847404	0	0.00074189	0	0	0.47031039	0.483726991	-1.092012227	0.22621473	0
365590	0.999282115	0	0	0	0	0.481649071	0.457660353	-1.077691555	0.232449096	0
365591	0.999282115	0	0	0	0	0.495170802	0.437677814	-0.999743879	0.183756306	0
365592	0.999282115	0	0	0	0	0.497205257	0.431626362	-0.419537544	0.267679926	0
365593	0.822319554	0.176962548	0.015134577	0	0	0.499168009	0.422021078	-1.195242337	0.234833796	0
365594	0.271647646	0.558434246	0.420526371	0	0	0.506236255	0.463255754	1.719465733	0.377697445	0
365595	0	0.810689189	0.529388776	0	0	0.512003124	0.411707422	-0.606393158	0.346618033	0
365596	0	0.999282115	0.029675435	0	0	0.507546902	0.396912544	-0.675764084	0.320591059	0
365597	0	0.999282115	0.05136129	0	0	0.502200246	0.404735752	0.863159776	0.239918033	0
365598	0	0.999282115	0.044584551	0	0	0.492537111	0.379916076	-0.755592048	0.300423193	0
365599	0.179890038	0.819392077	0	0	0	0.495191514	0.426391067	1.17738969	0.368248038	0
365600	0.131406299	0.866418028	0.010618135	0	0	0.502526283	0.479662028	0.471107125	0.461231338	0
365601	0.812144746	0.128129512	0.298222334	0	0	0.507305741	0.470594906	0.497164011	0.518410107	0
365602	0.999282115	0	0.153057127	0	0	0.502369404	0.378280651	-1.688369274	0.393464084	1.365888983
365603	0.588183459	0	0.053080997	0	9.858	0.48330763	0.330801701	-1.163828969	0.163586161	21.14173508
365604	0.189759289	0.809522801	0.019249048	0	0	0.454286695	0.340320204	-0.390940802	0.139746368	2.426240966
365605	0	0.999282115	0	0	0	0.473702341	0.359820314	-0.415265977	0.17897398	0.029416006
365606	0	0.999282115	0.001375871	0	0	0.532145083	0.395845772	0.071002781	0.282458246	0
365607	0	0.999282115	0.002751741	0	0	0.526554286	0.420522378	-0.349699259	0.369210948	0
365608	0.090948953	0.908333144	0	0	0	0.512686014	0.441214831	1.062025726	0.345325042	0
365609	0.928438275	0.070843858	0.097248511	0	0	0.511635005	0.419005437	1.623746336	0.472801181	0.238490727
365610	0.999282115	0	0.151243246	0	4.053	0.508232117	0.312172358	-0.619348594	0.528804845	4.233435035
365611	0.456662356	0	0.02063806	0	6.439	0.4944399	0.251399816	-0.967559606	0.135595774	39.86963999
365612	0.203819519	0.25300231	0.001742109	0	10.175	0.39684543	0.265918946	-0.489039034	0.2535942	23.45056117
365613	0.052258888	0.93790725	0.00020631	0	0	0.384606063	0.324219313	0.898394972	0.465074479	1.927926987
365614	0	0.999282115	0.005503483	0	0	0.486619592	0.340995893	-0.632594824	0.340761664	0
365615	0	0.999282115	0.071470445	0	0.119	0.546115279	0.359433175	1.511551201	0.335773357	0
365616	0	0.999282115	0.157926419	0	4.548	0.543267787	0.342447372	-1.994522572	0.356694438	0
365617	0	0.999282115	0.00607603	0	0	0.526670396	0.365686317	0.745954156	0.26515961	0
365618	0	0.999282115	0.002751741	0	0	0.51083231	0.37717672	0.303628087	0.264871393	0
365619	0	0.999282115	0.010466131	0	0.75	0.521359563	0.41843157	1.481006861	0.317114511	0
365620	0	0.999282115	0.046779602	0	2.353	0.510493755	0.432715022	-0.196746171	0.2795089	0
365621	0	0.999282115	0.027406503	0	0	0.515409887	0.450545474	-0.999670301	0.283724764	0
365622	0	0.999282115	0.047571878	0	0	0.519849956	0.489264066	-0.853806198	0.34842435	0
365623	0	0.999282115	0.000475383	0	0	0.515478909	0.54983124	0.089401722	0.411731816	0
365624	0	0.999282115	0.026711958	0	0	0.508603871	0.561711277	0.220248342	0.270488765	0
365625	0	0.999282115	0.096827998	0	0	0.511366487	0.530888068	-0.445763171	0.282169754	0
366485	0.804161139	0.195120344	0.052733928	0	2.748	0.48995918	1.491510227	1.051216602	0.235665719	0
366486	0.999281508	0	0.007635049	0	0	0.490090728	1.481052963	2.208993673	0.369035419	0
366487	0.999281508	0	0.008517712	0	0	0.508485138	1.40249505	1.624077797	0.477113232	0
366488	0.999281508	0	0	0	0	0.509471953	1.290527365	0.367577076	0.608527355	0
366489	0.999281508	0	0	0	0	0.513230979	1.193114491	0.27401495	0.468842822	0
366490	0.963852567	0.035428891	0	0	0	0.520088494	1.127778139	-1.701093401	0.413430737	0
366491	0.524794717	0.474486741	0	0	0	0.52254951	1.133067652	1.216472864	0.487086288	0
366492	0.999281508	0	0.008796058	0	0	0.520370066	1.085396398	1.43531096	0.563031338	0
366493	0.999281508	0	0	0	0	0.519152284	0.961407319	-1.85903132	0.551950975	0
366494	0.790980903	0.208300604	0.124546871	0	0	0.521929801	0.900400529	-2.917509317	0.496187667	0
366495	0.40368165	0.595599882	0.129823019	0	0	0.522910535	0.956756528	4.164964557	0.571366467	0
366496	0.880153507	0.119128025	0.114493543	0	0	0.521369755	0.876176527	-1.23375552	0.52910447	0
366497	0.999281508	0	0	0	0	0.510855436	0.797425106	-2.271389127	0.426776225	0
366498	0.463326013	0.535955495	0	0	0	0.506937444	0.805822718	0.790902138	0.546126397	0
366499	0.699226822	0.30005471	0.293060446	0	0	0.504744411	0.798425519	-0.687642932	0.574431195	0
366500	0.910100027	0.089181512	0.011006965	0	0	0.499458998	0.794151735	3.393351078	0.491536255	0.071197941
366501	0.999281508	0	0.025306506	0	0	0.4924514	0.720695159	1.573102406	0.600415287	0.202171996
366502	0.864262064	0	0.114323963	0	1.561	0.490364879	0.6281464	0.170901656	0.465027307	0.138982654
366503	0.911966545	0	0.138216111	0	6.155	0.476769716	0.560198425	-1.816627979	0.256419109	0
366504	0.999281508	0	0	0	0.433	0.48746565	0.547847445	-1.325073481	0.319092021	0
366505	0.949636319	0.049645216	0	0	0	0.499980301	0.549647219	0.968599916	0.345428629	0
366506	0.854977873	0.144303598	0	0	0	0.499490291	0.524224675	-0.315530658	0.300250618	0.073098591
366507	0.854977873	0.144303598	0	0	0	0.492720962	0.512970093	0.271636418	0.332509701	0.105650366
366508	0.687188179	0.10887958	0.199040485	0	0	0.48816517	0.479831542	-0.408007205	0.280630892	0.084295466
366509	0.741150789	0.132647688	0.016104403	0	0	0.485558301	0.467747363	0.703282356	0.243752085	0
366510	0.953423213	0.04585831	0.013758706	0	0	0.481846809	0.464936507	1.210716963	0.279650183	0.360998369
366511	0.999281508	0	0.009746438	0	0	0.493587017	0.467321585	1.173901856	0.374013277	0.478168994
366512	0.91476191	0	0.255491616	0	0	0.500166833	0.452996207	0.985858977	0.494051248	0
366513	0.59670081	0.237575137	0.075022414	0	0	0.502165318	0.405387824	-1.960669381	0.367943356	0
366514	0.866988001	0.132293532	0.23775339	0	0	0.505049467	0.447996991	2.668224394	0.473230018	0.217526274
366515	0.157152935	0.84212856	0.039987728	0	0	0.506414294	0.401595764	0.55548954	0.3259805	0.695668089
366516	0.18460051	0.814680997	0.042045472	0	0	0.500396848	0.36431223	-0.577937722	0.243577291	1.338469021
366517	0.18460051	0.789467574	0.0276003	0	0	0.498810589	0.381053458	1.08517617	0.35890675	4.422670975
366518	0.107270676	0.548039166	0.333075407	0	0	0.492735833	0.362030159	-0.330074072	0.26307607	1.151697033
366519	0.193926842	0.688598507	0.013184815	0	0	0.483852297	0.366096262	-1.327265194	0.309882474	1.053853014
366520	0.030414228	0.968867243	0	0	0	0.492794126	0.436864897	0.345670819	0.540047127	0.078605217
366521	0.655815413	0.20563212	0.163923537	0	0	0.498691261	0.476963731	2.686580658	0.420267198	0
366522	0.983878043	0	0.276043789	0	0	0.494762421	0.400057038	0.211283684	0.367417167	0.706436008
366523	0.606369136	0	0.265569297	0	2.953	0.485300809	0.332317345	-1.13803041	0.236258437	7.151362062
366524	0.172696061	0.776078014	0.010690131	0	2.152	0.451693624	0.33739773	0.508106845	0.224675727	3.361160934
366525	0	0.984370386	0.008048502	0	0	0.461442351	0.350508415	-0.214746177	0.139283453	0.276386025
366526	0	0.888476718	0.04717923	0	0	0.52964139	0.361808455	-0.283540189	0.124260445	0
366527	0	0.999281508	0.031691296	0	0	0.522611618	0.373640219	-0.531957805	0.117569935	0
366528	0.132206437	0.867075083	0.053658955	0	0	0.50299114	0.380240399	-1.000247896	0.218857601	0
366529	0.999281508	0	0.027517413	0	0	0.499052703	0.388465222	1.623206198	0.402028292	0.036721702
366530	0.695404868	0	0.457420094	0	5.008	0.492322922	0.287173708	-1.261312383	0.516882884	1.583688974
366531	0.301366376	0	0.001375871	0	6.524	0.472169638	0.245784732	-0.274057508	0.042688602	24.99201488
366532	0.330147797	0.502610283	0.018232231	0	0	0.389823645	0.282932674	-0.373755336	0.400051537	10.33165109
366533	0	0.999281508	0.001833282	0	0	0.45982942	0.377095213	1.91596508	0.377202691	0
366534	0	0.999281508	0	0	0	0.530149341	0.387831202	-0.229010761	0.231612372	0
366535	0.012582486	0.986698997	0	0	0	0.556854725	0.393815186	1.349303246	0.21339921	0
366536	0.302358277	0.696923206	0.03827174	0	0	0.547819018	0.386945741	1.639952864	0.302796595	0
366537	0.345788159	0.653493349	0.154705554	0	0	0.522693813	0.343487739	-0.564982116	0.268521907	0
366538	0.035383341	0.963898192	0	0	0	0.493415505	0.345994572	-0.573880792	0.31004323	0
366539	0	0.999281508	0.015675411	0	0	0.510925174	0.389769347	0.279196441	0.321600422	0
366540	0	0.999281508	0.008255224	0	0	0.507151604	0.405088841	-0.654292524	0.333110495	0
366541	0	0.999281508	0.02201393	0	0	0.514027715	0.444252191	0.14202949	0.356206969	0
366542	0	0.999281508	0.002751741	0	0	0.517403901	0.49937255	0.578239739	0.276433844	0
366543	0	0.999281508	0.054497843	0	0	0.51610738	0.528409089	1.738118529	0.314716063	0
366544	0	0.999281508	0.031068626	0	0	0.515752017	0.526060021	-0.222901702	0.277613784	0
366545	0	0.999281508	0.045252238	0	0	0.518551528	0.544350477	1.573361993	0.333840992	0
367405	0.01223393	0.987046925	0.116949004	0	4.104	0.479674578	1.467907877	1.258908987	0.354071337	0
367406	0.016884042	0.982396848	0	0	0	0.489166558	1.41295853	-0.117457628	0.598138305	0
367407	0.950403118	0.048877826	0	0	0	0.504651427	1.356975435	1.142059326	0.555410887	0
367408	0.999280901	0	0	0	0	0.511116922	1.290838556	1.450390816	0.438211956	0
367409	0.999280901	0	0	0	0	0.512529373	1.227507164	0.187299252	0.446062593	0
367410	0.997947688	0.001333184	0	0	0	0.518843412	1.196937629	-0.836880003	0.421509504	0
367411	0.992443748	0.006837184	0	0	0	0.518414855	1.201369766	2.065199137	0.482618994	0
367412	0.999280901	0	0.086108532	0	0	0.520256162	1.090897754	-1.392556429	0.622032954	0
367413	0.999280901	0	0.064985613	0	0	0.523459494	1.028241039	-0.460000038	0.532436788	0
367414	0.800303736	0.19897714	0.095592432	0	0	0.522860765	0.989904036	-1.186983109	0.511485981	0
367415	0.999280901	0	0	0	0	0.523847103	0.982555859	1.239662886	0.408638599	0
367416	0.999280901	0	0.001375871	0	0	0.522482514	0.921866062	0.555718967	0.5561404	0
367417	0.999280901	0	0.013758706	0	0	0.524220228	0.881216681	0.857613564	0.456147779	0
367418	0.688749243	0.310531682	0	0	0	0.519659102	0.88346048	1.423368216	0.343324397	0
367419	0.95478937	0.04449154	0	0	0	0.522072017	0.86733153	2.329781175	0.436679086	0
367420	0.999280901	0	0	0	0	0.524136066	0.790614285	-1.594663739	0.508765168	0
367421	0.999280901	0	0	0	0	0.514934063	0.715292088	-0.580457006	0.489194931	0
367422	0.999280901	0	0	0	0	0.500437796	0.640826262	-0.772699952	0.407983568	0
367423	0.999280901	0	0	0	4.238	0.499080658	0.588410247	-0.722698212	0.353456501	0
367424	0.796726864	0	0.116926089	0	6.662	0.490358979	0.55093096	-0.205868006	0.345974292	0
367425	0.522283194	0.313006139	0.046802512	0	4.786	0.49824065	0.513454474	-2.443075299	0.292050091	0
367426	0	0.760749565	0.016241812	0	5.403	0.499631792	0.492586437	-1.559398532	0.271071143	1.147025995
367427	0	0.782648985	0.122350183	0	4.836	0.494715393	0.475781104	-1.927424567	0.250033385	1.29045701
367428	0	0.615661434	0.407212908	0	4.702	0.490287602	0.468020647	-1.971907675	0.354871647	0.478619993
367429	0	0.642314279	0.318140127	0	4.715	0.485073537	0.449130543	-1.280160069	0.340231619	0.0385591
367430	0.424456565	0.192215155	0.132841627	0	2.92	0.481597304	0.423300957	-1.340458155	0.232568549	3.624415912
367431	0.484851233	0.388257717	0.062290283	0	0	0.476162344	0.438051268	-0.8626948	0.424881022	3.971657932
367432	0.976376464	0	0.070291441	0	0	0.497321278	0.458494031	1.457945883	0.424176565	0
367433	0.8271788	0	0.175013596	0	0	0.50184834	0.396240277	-0.119091375	0.339336356	0
367434	0.780980039	0	0.111269108	3.661	0	0.499049753	0.364359774	-1.035472512	0.27072939	4.408661097
367435	0.939037883	0	0.116667851	4.855	0	0.500147641	0.346666021	-1.535189152	0.181250444	4.776835993
367436	0.451772496	0	0.095332797	4.695	0	0.494250208	0.338325344	-0.940894604	0.137644849	19.81166816
367437	0.277725127	0	0.010869151	4.685	0	0.467988044	0.333564365	-0.656456888	0.089805275	30.70003343
367438	0.290641553	0	0.163441081	4.692	0	0.468017399	0.335124452	-0.198345006	0.165188526	20.64700902
367439	0.565657383	0	0.045483236	5.06	0	0.439237833	0.333359117	-0.846488135	0.154451829	24.86963725
367440	0.501100418	0.481513738	0.013542861	0.18	0	0.454288274	0.3734727	0.173104048	0.461759915	5.116815954
367441	0.879714387	0.119566501	0.129426986	0	0	0.465346098	0.413320225	1.666298628	0.558055525	2.371290982
367442	0.986646723	0	0.167835959	0	0	0.461869895	0.392592644	1.469428957	0.401294222	0.714149982
367443	0.551704027	0	0.471713017	0	0	0.470794886	0.340434538	0.306220055	0.314804959	14.28732494
367444	0.050111961	0.769224967	0.030172544	0	4.902	0.450713634	0.322714019	-0.545621872	0.207935082	14.3332729
367445	0	0.972154558	0.045197007	0	0	0.446656078	0.349547381	0.016674817	0.155727322	0.36317286
367446	0	0.851496639	0.013995168	0	0	0.509217799	0.363154277	-0.224958479	0.126835876	0
367447	0	0.999280901	0.003268267	0	0	0.517455578	0.39064628	0.963699222	0.30552089	0
367448	0.132206357	0.867074556	0.00752926	0	0	0.500411272	0.359272892	-1.336318791	0.232434519	0
367449	0.999280901	0	0.004127612	0	0	0.491253853	0.353911853	1.716697037	0.383786645	0
367450	0.942123355	0	0.093890596	0	0	0.487570822	0.271799233	-0.810186182	0.380989696	5.632601947
367451	0.236187056	0.003289216	0.008255224	0	4.687	0.458534926	0.241863184	-0.270346433	0.038978342	34.94138098
367452	0.204148062	0.71185512	0	0	0	0.394813687	0.272470391	-1.123802751	0.333401763	11.18177122
367453	0	0.999280901	0	0	0	0.485745192	0.360910301	0.501910448	0.440138681	0
367454	0.480966449	0.518314452	0.017886318	0	0	0.54339391	0.397301459	1.918886065	0.289747121	0
367455	0.900327111	0.045276803	0.12276299	0	0	0.538265109	0.358082677	-0.992474914	0.303257819	0
367456	0.99666734	0.002613535	0.173040926	0	0	0.511491537	0.343046594	0.292495387	0.286489774	0
367457	0.999280901	0	0.172750525	0	0	0.499783278	0.310349373	-0.65208602	0.186354126	0
367458	0.102253062	0.897027802	0.041494028	0	0	0.490380377	0.321770221	-0.065313518	0.249392352	0
367459	0	0.999280901	0.113460926	0	0	0.495590568	0.337028801	-1.098078728	0.212299525	0
367460	0	0.999280901	0.144481596	0	0	0.500364304	0.36407934	-0.649372637	0.228815814	0
367461	0	0.999280901	0.02063806	0	0	0.512462556	0.411107198	-1.620489938	0.4087418	0
367462	0	0.999280901	0.017886318	0	0	0.515810907	0.492884114	2.450751543	0.357691381	0
367463	0	0.999280901	0.001213976	0	0	0.512955725	0.477430427	-0.986348271	0.253724717	0
367464	0	0.999280901	0.063873539	0	0	0.512697995	0.483154906	0.480049193	0.33481906	0
367465	0	0.999280901	0.099616889	0	0	0.516396523	0.498342976	0.781844497	0.395721478	0
367466	0	0.999280901	0.108587508	0	0	0.519851863	0.46349089	-0.423870385	0.408541421	0
368325	0	0.999280294	0.006879353	0	6.113	0.478267282	1.425490976	1.82903317	0.418298116	0
368326	0	0.999280294	0	0	0	0.489750057	1.343236583	-1.10243879	0.615622066	0
368327	0.949562465	0.049717838	0	0	0	0.502684176	1.255498367	-1.947513853	0.547517636	0
368328	0.999280294	0	0	0	0	0.510957956	1.209531492	-1.417066029	0.538623023	0
368329	0.999280294	0	0	0	0	0.510415673	1.222105868	1.118517194	0.466266655	0
368330	0.999280294	0	0	0	0	0.51374501	1.265969659	3.186988363	0.345137292	0
368331	0.999280294	0	0.000214871	0	0	0.514553547	1.238121037	1.69707816	0.397675747	0
368332	0.999280294	0	0.020527334	0	0	0.518866301	1.165683581	0.855454036	0.452254785	0
368333	0.999280294	0	0.033383243	0	0	0.523236096	1.109338024	1.104325976	0.330269696	0
368334	0.999280294	0	0	0	0	0.521933317	1.057372124	1.699765069	0.435054311	0
368335	0.999280294	0	0.004127612	0	0	0.521116674	0.982797977	0.951879501	0.58935084	0
368336	0.999280294	0	0.000214871	0	0	0.52325815	0.908694662	-0.389710874	0.600140304	0
368337	0.999280294	0	0.028893283	0	0	0.528877139	0.858293095	-0.458280291	0.60043548	0
368338	0.999280294	0	0	0	0	0.528615773	0.842721422	0.911738396	0.584830767	0
368339	0.953292224	0.045988091	0	0	0	0.52917397	0.835091748	-0.086093903	0.466508627	0
368340	0.999280294	0	0.001375871	0	0	0.530109286	0.830874087	2.070032256	0.469409123	0
368341	0.999280294	0	0.002751741	0	0	0.525551796	0.73940836	-1.657101222	0.468196876	0
368342	0.999280294	0	0	0	0	0.513688207	0.698360071	1.288562911	0.46660335	0
368343	0.740416334	0.258863984	0	0	0	0.519443452	0.657204636	0.051161357	0.450138453	0
368344	0.999280294	0	0	0	0	0.508574963	0.625164461	-0.495611736	0.500725425	0
368345	0.599230083	0.400050186	0.008255224	0	0	0.503808737	0.606696563	1.347131593	0.543960934	0
368346	0	0.997634062	0.001375871	0	0	0.502118468	0.566660914	0.875242914	0.486435662	0.210585997
368347	0	0.97510078	0.112873468	0	0	0.498449296	0.560609755	2.642153993	0.508863359	0.004381336
368348	0	0.999280294	0.254961346	0	0	0.495388687	0.557622443	3.905335563	0.549876285	0.000467908
368349	0	0.988012363	0.097073693	0	0	0.50103122	0.501578743	2.397596972	0.434945766	0.150283592
368350	0.309379836	0.294105228	0.082868441	0	3.189	0.497399867	0.433141633	0.092078141	0.22907696	10.03226909
368351	0.553247816	0.0131192	0.031645025	0	2.718	0.474796623	0.401302654	-1.203419072	0.249993937	5.131438964
368352	0.733759648	0	0.303445713	0	0	0.491839111	0.413395043	1.166049549	0.244909	0.140313995
368353	0.986117977	0	0.252009111	0	0	0.498914123	0.376327725	-0.432566896	0.20227076	1.825990983
368354	0.605819771	0	0.051494251	5.19	0	0.490004778	0.353898339	-0.870680741	0.153310792	7.210226983
368355	0.800308854	0	0.03894678	0	0	0.481141239	0.360692853	-0.234280654	0.13413994	6.74563393
368356	0.791341314	0.109363359	0.161707009	0	0	0.481365353	0.374437254	0.701137611	0.329021848	4.068821028
368357	0.973398609	0	0.042442154	0	0	0.465411305	0.350761924	-0.562277317	0.260002763	8.808504865
368358	0.673616346	0	0.106134881	0	0	0.439019144	0.333365032	-0.993720123	0.20544177	14.31427312
368359	0.374393472	0	0.09522326	0	0	0.444761992	0.323604945	-1.843791105	0.168253412	34.37551916
368360	0.413351954	0	0.178330373	5.647	0.929	0.440967113	0.32006399	-1.892403875	0.218111494	20.4025588
368361	0.350657056	0	0.059555227	1.82	5.433	0.44293192	0.320051103	-1.457631452	0.20811541	23.90398979
368362	0.355295725	0	0.214659228	3.176	4.91	0.446950316	0.321150072	-1.298506601	0.278198369	15.13493097
368363	0.559095569	0	0.134057449	4.523	2.636	0.434738368	0.315501741	-0.106602396	0.215250553	25.41698074
368364	0.09466339	0.731174059	0.072036237	0	4.882	0.428052455	0.308937862	-0.83860592	0.119564286	17.77933872
368365	0	0.999280294	0	0	0	0.430938423	0.339814345	-0.23167944	0.192539639	0.611279022
368366	0	0.999280294	0.009631094	0	0	0.490870297	0.381757672	-0.551092352	0.280412644	0
368367	0	0.963977755	0.04277432	0	0	0.510586798	0.427885505	1.188359465	0.390560586	0
368368	0.132206277	0.835076055	0.031880812	0	0	0.504168391	0.370265895	-1.888358865	0.365627743	0
368369	0.834514582	0	0.160782722	0	0	0.49717766	0.340191657	-0.812710762	0.390746269	0
368370	0.626622119	0	0.110128697	0	2.845	0.486984193	0.277250472	-1.559518191	0.436771677	16.53384495
368371	0.136280138	0.018832879	0.02063806	0	8.947	0.443006635	0.24082682	-0.775621278	0.070622339	36.78197002
368372	0.051300323	0.806569653	0.044887344	0	0	0.418724388	0.276941007	0.235219172	0.271898258	3.910234928
368373	0.204813155	0.794467151	0.009917589	0	0	0.483028144	0.329757011	0.146549906	0.340234529	0
368374	0.795525081	0.203755225	0.030269154	0	0	0.517414272	0.341317844	0.178887912	0.330942584	0
368375	0.854706363	0	0.362188079	0	0	0.519386947	0.325515888	0.210638387	0.252397864	0
368376	0.999280294	0	0.182741154	0	0	0.498614103	0.304507368	0.314579866	0.201156311	0
368377	0.687278989	0	0.107567541	0	0	0.474111885	0.285886967	-0.825890609	0.150610873	0
368378	0.115540584	0.883739672	0.226370294	0	0	0.480233401	0.305858479	0.582860334	0.218652795	0
368379	0	0.999280294	0.037827155	0	0	0.496386945	0.32299078	-0.601614271	0.208445226	0
368380	0	0.999280294	0.118941073	0	0	0.506463528	0.369273827	-0.297573975	0.32180341	0
368381	0	0.999280294	0.093559204	0	0	0.513344228	0.432202578	0.65365803	0.43112293	0
368382	0	0.999280294	0.161288481	0	0	0.5124349	0.467488634	0.425675937	0.344602771	0
368383	0	0.999280294	0.044175591	0	0	0.509942472	0.445918307	0.270242487	0.272302253	0
368384	0	0.999280294	0.045453902	0	0	0.510011077	0.420756113	-0.836109502	0.347110475	0
368385	0	0.999280294	0.059162438	0	0	0.508662343	0.430786541	-0.58236708	0.298084932	0
368386	0	0.999280294	0.001375871	0	0	0.514469624	0.462820668	1.949044841	0.375458919	0
368387	0.541677428	0.457602866	0.007833631	0	0	0.510787129	0.426221972	0.32511279	0.313406021	0
369245	0	0.999279687	0	0	1.773	0.486528486	1.359744637	-0.49366641	0.387589044	0
369246	0	0.999279687	0	0	3.76	0.491701514	1.362805794	1.834755898	0.441325726	0
369247	0.949561888	0.049717808	0.002751741	0	0	0.500289857	1.242431677	-0.824641466	0.625733736	0
369248	0.999279687	0	0	0	0	0.50927788	1.140237249	-1.892850161	0.425883276	0
369249	0.999279687	0	0	0	0	0.509892225	1.132071823	-0.925467968	0.488817382	0
369250	0.999279687	0	0	0	0	0.510765433	1.191610851	0.790818078	0.555572439	0
369251	0.999279687	0	0.006664482	0	0	0.511704326	1.172270575	0.34377408	0.664662097	0
369252	0.999279687	0	0	0	0	0.515498757	1.151158672	1.947031975	0.533541173	0
369253	0.987722845	0	0.011964857	0	0	0.519860983	1.103803753	1.756877303	0.494541826	0
369254	0.902246488	0	0.14627928	0	0	0.52063477	1.011617321	-0.242211103	0.611171309	0
369255	0.999279687	0	0.067417661	0	0	0.519048393	0.915508042	-0.49799943	0.593014365	0
369256	0.999279687	0	0.033231015	0	0	0.520501554	0.849676983	1.090719904	0.487081658	0
369257	0.999279687	0	0.047744061	0	0	0.528424382	0.770572161	-2.992876053	0.520395764	0
369258	0.999279687	0	0	0	0	0.530215383	0.740734511	-0.552811742	0.498304251	0
369259	0.643891293	0.355388368	0	0	0	0.531200528	0.772176513	0.3272506	0.562884378	0
369260	0.999279687	0	0	0	0	0.530695379	0.80488161	2.147572994	0.492680003	0
369261	0.999279687	0	0	0	0	0.526870012	0.755076497	1.094247682	0.468971923	0
369262	0.999279687	0	0	0	0	0.52484107	0.731704048	0.015880227	0.365037746	0
369263	0.855142048	0.144137613	0	0	0	0.522173643	0.716532982	2.71606648	0.469600164	0
369264	0.999279687	0	0.001375871	0	0	0.518329024	0.653605039	0.983645678	0.501883821	0
369265	0.599229719	0.400049943	0.002757174	0	0	0.513767898	0.61612303	2.67399776	0.509622832	0
369266	0	0.897243525	0.006879353	0	0	0.509879351	0.54683484	0.336771727	0.65356927	0.212425653
369267	0	0.870390661	0.036360648	0	0	0.50671941	0.49906905	-0.126093183	0.645791179	0.181266431
369268	0	0.8942014	0.031645025	1.955	0	0.504030287	0.466388878	-0.539099693	0.577448955	0.102550806
369269	0	0.801892064	0.035772637	4.72	0	0.50268513	0.433675342	-0.696613312	0.424597313	0.071863371
369270	0.38225611	0.097281428	0.314358141	4.763	4.157	0.508742571	0.41270484	0.296049654	0.26810963	3.05236102
369271	0.41777606	0	0	3.202	3.203	0.47846514	0.391702646	0.089484572	0.146657081	3.355670035
369272	0.635165169	0	0.080675002	0	0	0.483813584	0.379444493	-0.303027987	0.173566962	2.15764004
369273	0.40561537	0	0.146860041	5.78	0	0.486736029	0.362625754	-1.010754245	0.11489791	3.865432024
369274	0.58823053	0.123500441	0.077495495	0.202	0	0.481238484	0.386028298	0.490207493	0.327205868	1.170610987
369275	0.742588675	0.159518982	0.129401488	0	0	0.480910987	0.399595288	-0.929437935	0.283318494	0.543148584
369276	0.739068193	0.104869061	0.195888974	0	0	0.495390028	0.424722185	1.313359976	0.378479701	0.002806299
369277	0.98598854	0	0.090275807	0	0	0.505829513	0.398840866	-0.821858346	0.29659538	0.178708324
369278	0.999279687	0	0.161599897	0	0	0.49505043	0.397648448	-0.062831819	0.378964625	1.036659082
369279	0.999279687	0	0.065227025	0	0	0.466144264	0.393239268	1.994835785	0.388921945	0.272169
369280	0.889351674	0	0.26407481	0	0	0.470227867	0.355816676	-0.221663594	0.305078404	1.181787009
369281	0.713719878	0	0.371238644	3.913	0	0.465301454	0.344656673	-0.511400342	0.316734276	1.987936991
369282	0.805598811	0	0.36394071	1.528	1.769	0.452313572	0.334316237	0.682610869	0.305562664	3.496782064
369283	0.690223399	0	0.128467271	0.598	3.55	0.465043604	0.300637709	-0.957592845	0.138430539	16.91590226
369284	0.055492897	0.271389434	0	4.396	3.11	0.436500281	0.301835567	-0.849702563	0.135895844	22.95023417
369285	0	0.999279687	0.015134577	0	0	0.434027225	0.362344392	0.641841054	0.448910125	1.12350899
369286	0	0.999279687	0.018057634	0	0	0.493338048	0.422924071	0.99363929	0.348302682	0
369287	0	0.946158838	0.005268692	0	0	0.514725208	0.462792287	2.57754457	0.370996157	0
369288	0.009719327	0.875980883	0.108407284	0	0	0.512084663	0.438998428	1.148816347	0.416047962	0
369289	0.621533132	0.36285981	0.123671993	0	0	0.508478343	0.410028667	1.1588974	0.418731157	0
369290	0.987804174	0	0.165992003	0	0	0.495109051	0.321899951	0.710538013	0.61159925	7.828781992
369291	0.31622314	0.004191616	0.045791823	0	6.038	0.438119501	0.243077564	-1.996676862	0.19076389	33.4401226
369292	0.027593283	0.832423805	0.095451467	0	0	0.422567308	0.287690422	1.150923878	0.308468285	4.088562012
369293	0.664322935	0.290140229	0.060052342	0	0	0.483582854	0.294618894	-0.389684856	0.196226715	0
369294	0.93678401	0.004740851	0.07316951	0	0	0.497350395	0.288033447	-0.271743298	0.207452728	0
369295	0.89328535	0	0.185116933	0	0	0.492391169	0.291018364	0.103723645	0.214157407	0
369296	0.999279687	0	0.119958375	0	2.241	0.485420913	0.28138146	0.493593454	0.200335842	0
369297	0.927942487	0	0.009389758	0	1.055	0.475878	0.269242708	-0.962026298	0.134267611	0
369298	0.142549776	0.856729861	0.052145268	0	0	0.479375124	0.292283135	0.094042003	0.169956359	0
369299	0	0.999279687	0	0	0	0.4991	0.327505811	0.334360778	0.257247802	0
369300	0	0.999279687	0.012382836	0	0	0.51137507	0.371105006	-0.246161461	0.272858876	0
369301	0	0.999279687	0.105488283	0	0	0.50882256	0.42296135	-0.276218414	0.408275708	0
369302	0	0.999279687	0.186280574	0	0	0.50719142	0.461187716	1.937639713	0.361807386	0
369303	0	0.999279687	0.09176366	0	0	0.507349074	0.407880961	-0.610231996	0.325385575	0
369304	0	0.999279687	0.011817002	0	0	0.504731476	0.376528013	-0.984947681	0.27673303	0
369305	0	0.999279687	0.068796251	0	0	0.502411425	0.387831594	-0.131436169	0.247028319	0
369306	0	0.999279687	0.046938218	0	0	0.508877754	0.403546331	1.041538239	0.433754614	0
369307	0.238249516	0.76103017	0.001217256	0	0	0.507349551	0.404232123	-0.392291955	0.289187586	0
369308	0.999279687	0	0.025881281	0	0	0.501520455	0.382745573	0.863495111	0.363069512	0
369947	0.99927908	0	0.022347923	0	0	0.50366044	1.492486481	1.456351144	0.483212721	0
369948	0.99927908	0	0.270937095	0	0	0.492356122	1.504010674	2.512859583	0.455046739	0
369949	0.99927908	0	0.515612813	0	0	0.48544234	1.475219757	0.727698326	0.50984608	0
369950	0.99927908	0	0.379704985	0	0	0.481220394	1.473120356	1.683097601	0.457129282	0
369951	0.99927908	0	0.41134728	0	0	0.480553865	1.450153383	0.439328194	0.486743752	0
369952	0.99927908	0	0	0	0	0.486589849	1.481172636	0.195149422	0.577437759	0
369953	0.788028453	0.211250627	0.028893283	0	0	0.495980382	1.541368901	1.231673649	0.547275279	0
369954	0.99927908	0	0	0	0	0.491140336	1.581818762	1.338991642	0.468010537	0
369955	0.99927908	0	0.00962023	0	0	0.483905166	1.626309601	3.064487934	0.414757104	0
369956	0.99927908	0	0	0	0	0.494494677	1.632564802	2.136243343	0.420740777	0
370165	0.429128731	0.57015037	0	0	6.625	0.490241021	1.327740698	-0.827765226	0.365091304	0
370166	0.4240253	0.575253802	0.001375871	0	3.855	0.489029437	1.35336417	2.160296202	0.382900056	0
370167	0.951659933	0.047619153	0	0	0	0.500230551	1.245107677	0.57627821	0.645841506	0
370168	0.999279101	0	0	0	0	0.51125437	1.129687473	0.205804825	0.535182612	0
370169	0.999279101	0	0	0	0	0.514691472	1.060568755	-2.152540326	0.402520919	0
370170	0.999279101	0	0	0	0	0.511816561	1.110587069	1.693284443	0.509934248	0
370171	0.999279101	0	0.028893283	0	0	0.511198223	1.047847133	-1.621439934	0.627501133	0
370172	0.999279101	0	0	0	0	0.515768766	1.023736855	-0.479711533	0.535361142	0
370173	0.999279101	0	0	0	0	0.520930052	1.01359996	-1.502990007	0.572382302	0
370174	0.984368611	0	0.041257106	0	0	0.521059573	0.977293376	1.844982386	0.549551167	0
370175	0.999279101	0	0	0	0	0.519808054	0.880238145	0.252027631	0.532742921	0
370176	0.999279101	0	0.06806543	0	0	0.526335657	0.80232063	-1.594421659	0.497155796	0
370177	0.999279101	0	0.100553699	0	0	0.527902007	0.772359941	2.729344249	0.530322324	0
370178	0.999279101	0	0.035643911	0	0	0.525944948	0.686884667	-1.155994892	0.478625834	0
370179	0.999279101	0	0	0	0	0.525285602	0.665112462	-1.963287354	0.586322364	0
370180	0.999279101	0	0	0	0	0.526354671	0.70430716	2.328864694	0.636415106	0
370181	0.779938408	0.219340694	0	0	0	0.527390838	0.662525216	-2.491358212	0.561410587	0
370182	0.836743604	0.162535447	0.02201393	0	0	0.528026223	0.72256287	2.553145289	0.524044492	0
370183	0.999279101	0	0	0	0	0.521948934	0.664489627	-0.050634861	0.560126697	0
370184	0.999279101	0	0	0	0	0.511965096	0.575240869	0.797748327	0.580406207	0
370185	0.599229368	0.400049709	0.008249792	3.026	0	0.514066517	0.484616592	-1.947504759	0.609589223	0
370186	0	0.780667398	0.02194774	4.722	0	0.510007799	0.437163539	-2.11516881	0.350000711	1.723457009
370187	0	0.76962894	0.083845251	5.193	0	0.501384676	0.416374843	-1.798380239	0.257964326	2.111454003
370188	0	0.752152947	0.116524556	3.09	0	0.498614967	0.410789021	-1.445487618	0.272419041	0.817722008
370189	0	0.941503256	0.328796007	0	0	0.504448116	0.405960386	-1.370828867	0.290526012	0
370190	0.230151033	0.736342574	0.190187663	0	0	0.518283129	0.389084949	-1.912721515	0.197444994	0.000811
370191	0.126344611	0.643259174	0.03879135	1.872	0	0.503817856	0.382729205	-1.314909339	0.184907929	0.115979003
370192	0.145114141	0.641768363	0.049198177	4.727	0	0.48873353	0.388331918	-1.287079692	0.332752978	0.907037006
370193	0.276895982	0.675893465	0.034396766	1.258	0	0.480159402	0.408450493	0.004962649	0.396576631	1.858139996
370194	0.323385637	0.671387508	0.028694711	0	0	0.47939688	0.414868762	-0.785935819	0.317019305	0.097058576
370195	0.323385637	0.675893465	0.001375871	0	0	0.489620626	0.459259033	0.784365416	0.345898951	0
370196	0.297018584	0.675893465	0.256805449	0	0	0.510930657	0.46106977	-0.43686676	0.30273732	0
370197	0.288442875	0.710836227	0.039939182	0	0	0.50874877	0.464998761	0.153156221	0.378750832	0
370198	0.283088809	0.716190292	0.133233513	0	0	0.511331737	0.46391247	1.140981257	0.385131559	0
370199	0.545880232	0.453398869	0.062286552	0	0	0.504674315	0.414944788	-1.582240922	0.279856348	0
370200	0.912162416	0.087116679	0.440998073	0	0	0.507436574	0.415826001	-0.26229161	0.399705164	0
370201	0.551830483	0.190395357	0.424021808	0	0	0.50474602	0.40602378	0.159621179	0.394040075	0
370202	0.775121762	0	0.560027679	0	0	0.490533501	0.352828281	-1.077206492	0.298939924	0.759357989
370203	0.959539778	0	0.119503884	0	0	0.479148537	0.306583351	-0.526103079	0.176963694	6.394589961
370204	0.323815444	0.501320246	0	5.463	0	0.483160943	0.294892929	-1.604727336	0.15987756	12.3821938
370205	0.295960357	0.703318744	0.013560134	0	0	0.461242884	0.377126121	2.056326985	0.480027688	0.528231403
370206	0.716190292	0.283088809	0.008247075	0	0	0.501893282	0.399887803	0.14482969	0.337386573	0
370207	0.749475022	0.249804105	0	0	0	0.519238412	0.393337451	-0.351642907	0.373293984	0
370208	0.501581195	0.497697906	0	0	0	0.522638679	0.410332829	-1.078254223	0.460163557	0
370209	0.430595639	0.391652503	0.210178978	0	0	0.522521198	0.446164449	2.986599088	0.467668312	0
370210	0.839989349	0	0.172580798	0	0	0.503387511	0.336055458	-0.172762087	0.622902788	8.838168144
370211	0.352098701	0	0.107535692	0	4.767	0.443481237	0.244892262	-1.694185168	0.226501185	58.60626698
370212	0.36435807	0.53021655	0.126420187	0	0	0.419447958	0.265262307	0.555546492	0.300784836	7.480111927
370213	0.692811309	0.179304889	0.258795733	0	0	0.47777015	0.27419892	0.392845571	0.192202617	0.123678369
370214	0.747967002	0	0.30605587	0	0	0.485785335	0.262434971	-0.260673702	0.111141298	0
370215	0.752976955	0	0.052555593	0	0	0.478098422	0.25773961	-0.284493953	0.132716465	0
370216	0.609951533	0	0.139964795	0	5.49	0.476505786	0.253092257	-0.6919009	0.105119248	0
370217	0.698490097	0	0.215349788	0	0	0.475209951	0.263278008	-0.324880689	0.130166382	0
370218	0.142549693	0.856729359	0.052277652	0	0	0.476946175	0.289948813	0.353633821	0.153937389	0
370219	0	0.999279101	0.033506726	0	0	0.498774558	0.314986766	0.468356848	0.23566001	0
370220	0	0.999279101	0.060184274	0	0	0.501806915	0.350957951	0.839465201	0.310413962	0
370221	0	0.999279101	0.120462465	0	0	0.504744232	0.371613611	-1.81887504	0.379187406	0
370222	0	0.999279101	0.17120351	0	0	0.507023692	0.42571717	0.875506699	0.292722265	0
370223	0	0.999279101	0.115932595	0	0	0.505104184	0.400037397	0.2485919	0.25641279	0
370224	0	0.999279101	0.113018664	0	0	0.500171185	0.353310058	-0.51222378	0.297051094	0
370225	0	0.999279101	0.097493806	0	0	0.498961478	0.351429478	0.956924736	0.239536602	0
370226	0	0.970321106	0.08122055	0	0	0.498267978	0.338643415	-1.469559848	0.267483119	0
370227	0.008036664	0.991242448	0.044982925	0	0	0.500005424	0.373804016	1.579058102	0.321373436	0
370228	0.081604733	0.91767438	0.01896862	0	0	0.497327417	0.357592776	0.436906219	0.319451299	0
370229	0.04741771	0.951861372	0.055034826	0	0	0.495976567	0.310916451	-0.404966474	0.291957135	0
370865	0.999278494	0	0	0	0	0.502670527	1.405050833	-0.326759577	0.557390376	0
370866	0.893779899	0.105498546	0.000132382	0	0	0.51014781	1.50480267	2.135437965	0.425862678	0
370867	0.929276672	0.070001872	0	0	0	0.491204619	1.521770318	1.95384952	0.423068342	0
370868	0.999278494	0	0	0	0	0.484666884	1.472280975	-0.646618843	0.558449556	0
370869	0.999278494	0	0.126740085	0	0	0.482189566	1.465752943	1.027883053	0.584660166	0
370870	0.999278494	0	0.046779602	0	0	0.480973035	1.454622093	1.171067715	0.591739238	0
370871	0.999278494	0	0	0	0	0.48423627	1.449926556	0.434597969	0.536543798	0
370872	0.999278494	0	0	0	0	0.488527209	1.51188732	0.981129408	0.518600922	0
370873	0.999278494	0	0	0	0	0.488163024	1.569156732	3.103133883	0.425597922	0
370874	0.999278494	0	0	0	0	0.486686558	1.53721072	-0.93064189	0.562193825	0
370875	0.999278494	0	0	0	0	0.477665722	1.54706283	-0.509583235	0.58633042	0
370876	0.999278494	0	0	0	0	0.477032334	1.593097496	1.04914546	0.601610375	0
370877	0.999278494	0	0.119360851	0	0	0.479209185	1.603077532	1.720736504	0.422839722	0
370878	0.999278494	0	0.018146388	0	0	0.475674897	1.506483824	-1.704236746	0.492503497	0
371085	0.839371032	0.072809954	0.13535646	0	0	0.485806733	1.369367393	2.434928894	0.439721616	0
371086	0.671670415	0.087619363	0.285955049	0	0	0.479949087	1.303257442	0.225024462	0.790471393	0
371087	0.999278494	0	0.001410329	0	0	0.498863637	1.170991783	-0.560108662	0.635460767	0
371088	0.999278494	0	0.001341413	0	0	0.516982913	1.085757784	0.926950336	0.563580441	0
371089	0.999278494	0	0	0	0	0.518285871	1.010424042	-1.619966984	0.456230373	0
371090	0.999278494	0	0.078424626	0	0	0.512823761	1.052566455	3.529323987	0.61426389	0
371091	0.999278494	0	0.002481544	0	0	0.509010851	0.98403613	0.371237636	0.603193194	0
371092	0.996495636	0	0	0	0	0.513440549	0.934632493	-0.886744857	0.503600785	0
371093	0.999278494	0	0	0	0	0.520742357	0.941760585	1.596875668	0.510522973	0
371094	0.999278494	0	0.005018863	0	0	0.523240745	0.911032434	0.846857309	0.476676984	0
371095	0.999278494	0	0.007363972	0	0	0.529116571	0.837438244	-2.266492009	0.544841899	0
371096	0.999278494	0	0.164348164	0	0	0.533101201	0.7688289	-1.621004377	0.463028081	0
371097	0.999278494	0	0.074565545	0	0	0.529788673	0.713681416	-2.617462993	0.435840141	0
371098	0.999278494	0	0	0	0	0.526409328	0.667778684	-1.361728549	0.458807013	0
371099	0.999278494	0	0.008859206	0	0	0.523665488	0.612883819	-1.394446373	0.366757092	0
371100	0.999278494	0	0.037380002	0	0	0.522398531	0.582112667	-2.228111506	0.462856982	0
371101	0.999278494	0	0	0	0	0.521335602	0.580906966	-0.869317463	0.374505707	0
371102	0.999278494	0	0	0	0	0.514095128	0.600201494	1.361030757	0.653198053	0.153715746
371103	0.999278494	0	0.049421129	0	0	0.511917472	0.570997416	0.82181555	0.738277441	1.007252999
371104	0.882361231	0.001047849	0	1.357	0	0.503809392	0.489911127	-0.690338552	0.521997637	0.025308148
371105	0.324079865	0.517843773	0.046779602	4.204	0	0.510372281	0.448827656	-1.507785678	0.360745967	0
371106	0	0.999278494	0.084258326	0	0	0.509631097	0.45769047	0.363134205	0.365241261	0.705474019
371107	0	0.999278494	0.090898157	0	0	0.503555357	0.464588732	1.057022367	0.3408342	0.338004
371108	0	0.994495921	0.135336767	0	0	0.504602313	0.476029954	-0.755098999	0.359626692	0.029447057
371109	0	0.967637832	0.251343304	0	0	0.513814211	0.509613157	1.174676538	0.541869628	0
371110	0	0.876985547	0.388962678	0	0	0.524921358	0.48224086	1.042206109	0.549774434	0
371111	0	0.999278494	0.047546171	0	0	0.521493614	0.444835639	0.018146634	0.3647277	0
371112	0	0.999278494	0.016105152	0	0	0.498794079	0.450585924	0.274256527	0.347033892	0
371113	0	0.999278494	0.059162438	0	0	0.495901674	0.478178774	0.803086962	0.296367715	0
371114	0	0.891659181	0.266783744	0	0	0.504585803	0.458486662	-0.72806102	0.347382805	0
371115	0	0.999278494	0.058145194	0	0	0.510825932	0.490011543	-0.373746336	0.311763603	0
371116	0	0.999278494	0.167238771	0	0	0.520031095	0.519185362	0.675727189	0.346339222	0
371117	0	0.959907658	0.07914051	0	0	0.518311143	0.522362855	0.719245017	0.364444701	0
371118	0	0.990142807	0.169616701	0	0	0.51309824	0.491556932	-1.946632802	0.379462761	0
371119	0.214626398	0.784652121	0.320889433	0	0	0.51424098	0.493154387	-0.308298247	0.495820671	0
371120	0.634696667	0.197680235	0.379584436	0	0	0.512482464	0.497404361	1.384205639	0.452867857	0
371121	0.505441366	0.11632378	0.709447575	0	0	0.508250415	0.462986137	2.975107253	0.540830788	0
371122	0.615744107	0	0.644433992	0	0	0.504278719	0.387704878	0.927765787	0.39761476	0
371123	0.932744087	0	0.263326202	0	0	0.501400828	0.318095676	-0.159690559	0.282971726	0
371124	0.954195745	0.019600414	0	3.86	0	0.500802517	0.287296932	-1.495242119	0.173806646	0
371125	0.933595171	0.015775304	0.130132377	1.413	0	0.49366805	0.329802895	0.244009674	0.322224169	0
371126	0.999278494	0	0.021411966	0	0	0.50758779	0.336442281	0.03934443	0.281064928	0
371127	0.919365577	0.079912961	0.009631094	0	0	0.51646322	0.322479776	-0.455431938	0.314873319	0
371128	0.214835251	0.784443243	0.056509374	0	0	0.521804154	0.360262494	0.879280448	0.388146326	0
371129	0.603648619	0.395629899	0.094265939	0	0	0.52164644	0.398044569	1.058968902	0.457572262	0
371130	0.999278494	0	0.091292605	0	0	0.504304826	0.34028493	0.43950837	0.531350002	2.718864024
371131	0.421630234	0	0.28497981	0	5.873	0.46221137	0.251376383	-1.305832803	0.307446862	21.23555994
371132	0.549463211	0	0.029356548	3.903	1.457	0.422693074	0.233728823	-0.39640376	0.083253613	24.70835024
371133	0.809107616	0	0.026235759	1.611	0.428	0.448502004	0.245227268	-0.197282523	0.17874073	18.61910601
371134	0.518155752	0	0.222205124	0	0	0.463635981	0.251994995	0.368394375	0.133494297	7.117729008
371135	0.166572827	0	0.007607628	0	6.512	0.456984758	0.241143197	-0.072656333	0.076686784	1.524724007
371136	0.437329365	0	0.020938403	0	0.784	0.451557934	0.240672655	-0.480996983	0.081329652	0
371137	0.966132641	0	0.06234629	0	0	0.461233318	0.261827603	0.892596811	0.194915777	0
371138	0.109774385	0.470067678	0.134823786	0	0	0.454677105	0.266336211	-0.599388689	0.186174273	0
371139	0	0.964623283	0.027944879	0	0	0.478934199	0.27959389	-0.818277597	0.18545634	0
371140	0	0.999278494	0.051837542	0	0	0.490475237	0.309862287	-0.436436355	0.213663582	0
371141	0	0.999278494	0.036574022	0	0	0.502031267	0.352001032	-0.989354134	0.347372395	0
371142	0	0.999278494	0.188074227	0	0	0.50612247	0.423062149	2.004928291	0.404951153	0
371143	0	0.999278494	0.239542488	0	0	0.503066897	0.400226981	-0.041151106	0.320275606	0
371144	0	0.999278494	0.189356296	0	0	0.499152154	0.340471584	-1.427846134	0.309957793	0
371145	0	0.976652418	0.02983937	0	0	0.498218179	0.309642115	-0.978207588	0.213788762	0
371146	0	0.771361833	0.102747637	0	0	0.496295571	0.307313873	-0.235358596	0.208360391	0
371147	0	0.999278494	0.022650721	0	0	0.494024038	0.32657779	0.54261446	0.294311206	0
371148	0	0.999278494	0.03846455	0	0	0.492200106	0.311710794	-0.369090915	0.283453003	0
371149	0	0.948593727	0.056410696	0	0	0.495338589	0.295925258	-0.523052096	0.231760285	0
371150	0	0.625415727	0.125204228	0	0	0.49675712	0.279468664	0.494262129	0.227498195	0
371783	0.999277887	0	0.001510969	0	0	0.509319544	1.359164246	1.094189644	0.429648228	0
371784	0.999277887	0	0	0	0	0.504470229	1.38447831	1.659494162	0.404550305	0
371785	0.999277887	0	0	0	0	0.488668531	1.433562853	1.684836388	0.384923727	0
371786	0.999277887	0	0	0	0	0.483886123	1.480273052	1.287133217	0.445530422	0
371787	0.999277887	0	0.006879353	0	0	0.485372573	1.467076257	1.240484238	0.532802426	0
371788	0.999277887	0	0.054369532	0	0	0.488421947	1.371553308	-2.833595514	0.532824214	0
371789	0.999277887	0	0.159494292	0	0	0.485512644	1.330565626	-1.975645304	0.589078538	0
371790	0.999277887	0	0.016510448	0	0	0.483987391	1.339325106	0.483109236	0.527524218	0
371791	0.999277887	0	0	0	0	0.490599394	1.341278259	-2.006535053	0.519177442	0
371792	0.999277887	0	0	0	0	0.49129793	1.440619724	-0.347716808	0.524350961	0
371793	0.999277887	0	0.043285511	0	0	0.482781321	1.487566884	2.394934246	0.571625713	0
371794	0.999277887	0	0.007621704	0	0	0.478048742	1.430193377	-1.308771849	0.552390906	0
371795	0.999277887	0	0	0	0	0.475558281	1.429991522	-0.464087725	0.532726383	0
371796	0.999277887	0	0	0	0	0.475499928	1.471965559	-0.717192173	0.680502393	0
371797	0.999277887	0	0.066288577	0	0	0.477081776	1.542892435	2.298493624	0.536140387	0
371798	0.999277887	0	0.102943512	0	0	0.479959369	1.474775282	-1.085652113	0.512840005	0
371799	0.959711487	0	0.157393379	0	0	0.485693485	1.402986441	-2.159867968	0.400105879	0
372005	0.988437084	0	0.043497539	0	0	0.489876658	1.365798227	2.112514496	0.313414002	0
372006	0.999204117	0	0.128751059	0	0	0.483297467	1.274062706	-0.886321306	0.682569577	0
372007	0.999277909	0	0	0	0	0.503468692	1.151142548	-1.430419445	0.623016494	0
372008	0.999277909	0	0	0	0	0.517171025	1.051035338	-1.40099597	0.548438229	0
372009	0.999277909	0	0.006879353	0	0	0.521576643	0.977079918	-1.795018077	0.4842745	0
372010	0.864402667	0	0.163728606	0	0	0.514434278	0.931709436	-2.433412552	0.566187841	0
372011	0.999277909	0	0.066311985	0	0	0.509735107	0.894602237	-1.927131414	0.553215468	0
372012	0.828706161	0	0	0	0	0.512683332	0.842537778	-1.704064131	0.513567899	0
372013	0.996613376	0	0	0	0	0.51933372	0.832074909	-0.533229232	0.583704694	0
372014	0.999277909	0	0	0	0	0.523423433	0.843142946	0.436185956	0.481509516	0
372015	0.999277909	0	0.047087412	0	0	0.52620399	0.850205482	1.759082317	0.451707795	0
372016	0.999277909	0	0.245909228	0	0	0.531145751	0.816893653	2.795213836	0.49755921	0
372017	0.999277909	0	0.091623084	0	0	0.522563875	0.773222966	2.410824656	0.480763669	0
372018	0.999277909	0	0.141093334	0	0	0.522769809	0.717452164	1.375436068	0.441569526	0
372019	0.999277909	0	0.08412199	0	0	0.520940244	0.667637554	2.193283439	0.458292605	0
372020	0.999277909	0	0.022269329	0	0	0.514543295	0.583583231	0.851942182	0.574464618	0
372021	0.896810287	0	0.034192761	0	0	0.505629182	0.521564075	-0.58572122	0.308188637	6.36138387
372022	0.759970244	0	0.076028463	5.158	0	0.487689257	0.483688652	-1.659736514	0.355847837	2.665206984
372023	0.545598647	0	0.156794448	4.749	0	0.489706993	0.457741241	-1.925812721	0.234478872	7.766852975
372024	0.591903543	0.173042094	0.037465626	4.469	0	0.496594697	0.45068841	-2.135999262	0.277401325	0.178274119
372025	0	0.999277909	0	0	0	0.508909643	0.486907651	0.023562968	0.369832994	0
372026	0	0.999277909	0.149013345	0	0	0.512523949	0.48809404	-0.858810663	0.321002947	0
372027	0	0.999277909	0.009865116	0	0	0.509465694	0.496156975	0.838217463	0.308016927	0
372028	0	0.999277909	0.03745488	0	0	0.512399912	0.537422514	-0.105314791	0.412859693	0
372029	0	0.984725087	0.239416397	0	0	0.528267324	0.60085556	3.108080506	0.463069746	0
372030	0	0.855968501	0.220697536	0	0	0.530441046	0.534337749	-1.861412525	0.441118487	0
372031	0	0.973193161	0.177884941	0	0	0.53005898	0.512537206	0.165900946	0.384331656	0
372032	0	0.982340348	0.172009401	0	0	0.515341938	0.493370096	-1.109588623	0.398986312	0
372033	0	0.999277909	0	0	0	0.513480544	0.527256011	0.909415722	0.33291998	0
372034	0	0.999277909	0.077652625	0	0	0.518751442	0.514289452	-0.792274773	0.368290849	0
372035	0	0.999277909	0.125339325	0	0	0.520768881	0.53147346	-0.151413739	0.289646489	0
372036	0	0.999277909	0.198822944	0	0	0.523711562	0.576977974	0.281696916	0.473458009	0
372037	0	0.870383558	0.287465303	0	0	0.519031227	0.591968039	1.536108732	0.42579579	0
372038	0	0.96217837	0.217242723	0	0	0.514975548	0.570372671	1.338765919	0.447016136	0
372039	0.242204334	0.672909998	0.359594717	0	0	0.515493035	0.5631241	2.88625397	0.430334047	0
372040	0.855857119	0	0.421969171	0	0	0.512672186	0.483338518	-0.631996036	0.477237175	0
372041	0.810133629	0	0.34083603	0	0	0.509323835	0.414261302	0.054962218	0.41024002	0
372042	0.907800778	0	0.252688334	0	0	0.507142961	0.358312517	0.2885921	0.34961632	0.595442869
372043	0.990880341	0	0.101480411	0	0	0.502815068	0.312626824	0.189576983	0.24480786	3.138250947
372044	0.78744771	0.201068447	0.008255224	1.067	0	0.497197688	0.285585475	-0.87723405	0.178694498	0
372045	0.786756657	0.120440646	0.001676853	4.02	0	0.483784258	0.306683113	1.199334323	0.235971935	2.458793938
372046	0.901349167	0.011975865	0.009330112	4.743	0	0.498524547	0.286528606	-0.598955721	0.235297414	3.638213007
372047	0.423450429	0.080576134	0	4.853	0	0.499106795	0.268641322	-1.260474801	0.174121309	0.679545015
372048	0.200577557	0.625107003	0.108845127	4.212	0	0.502078891	0.303854977	0.299117267	0.458250962	3.526198
372049	0.738778654	0.26049923	0.023641038	0	0	0.511433303	0.330552231	-0.268313408	0.296634036	0.992286026
372050	0.999277909	0	0.184190168	0	0	0.50462836	0.321211706	0.63113199	0.256504172	1.234335985
372051	0.679154764	0	0.144077627	0	1.564	0.469524294	0.266271239	-0.216670334	0.266453826	70.31868243
372052	0	0	0.018917885	0	16.722	0.405603409	0.235710259	0.129642218	0.073122732	80.67675495
372053	0.11321762	0	0.013402632	4.332	11.719	0.36561051	0.229226703	-0.27751112	0.04452835	92.87651825
372054	0.240840131	0	0.140220325	2.471	5.934	0.387016535	0.230548694	-0.261913598	0.076306697	43.93866825
372055	0.102696417	0	0.012449144	0	0.007	0.416869491	0.22844057	-0.313684553	0.054517348	23.03954697
372056	0.015762066	0	0.000160891	0	0	0.422012568	0.232916602	0.087875128	0.057851001	36.45994473
372057	0.377339657	0	0.003966721	0	0	0.415912122	0.237358508	-0.114091337	0.098610815	16.38116997
372058	0.07235309	0.714182038	0.028893283	0	0	0.438267082	0.250033379	0.107219815	0.167378976	0.767343006
372059	0	0.819995277	0.150642677	0	0	0.458284616	0.268984469	0.661989093	0.167845624	0
372060	0	0.999277909	0.020243454	0	0	0.477994353	0.288657409	-0.662876904	0.27151231	0
372061	0	0.999277909	0.06445811	0	0	0.492787361	0.358232417	1.79808494	0.398106323	0
372062	0	0.999277909	0.11299091	0	0	0.499136746	0.398916373	-0.018765569	0.269660566	0
372063	0	0.999277909	0.173919551	0	0	0.500044763	0.418326973	1.119657695	0.264768697	0
372064	0	0.999277909	0.120324575	0	0	0.500056207	0.369217091	-0.002607107	0.28615816	0
372065	0	0.999277909	0.20476808	0	0	0.499156356	0.324755331	0.340849578	0.246301332	0
372066	0	0.999277909	0.148565834	0	0	0.494946361	0.285263927	-1.632842243	0.212319026	0
372067	0	0.999277909	0.02063806	0	0	0.485276341	0.280333495	-0.496260166	0.230149607	0
372068	0	0.999277909	0.037418704	0	0	0.482599229	0.274754224	0.097736061	0.163877869	0
372069	0	0.999277909	0	0	0	0.492271245	0.267282093	-0.109461099	0.197905187	0
372070	0	0.999277909	0	0	0	0.503273964	0.274161068	0.295082688	0.203387793	0
372702	0.999277302	0	0.002205915	0	0	0.511255682	1.365143492	0.975607872	0.451895146	0
372703	0.999277302	0	0	0	0	0.503771722	1.366169849	1.587008715	0.443398472	0
372704	0.999277302	0	0	0	0	0.495708585	1.322877262	-1.261506319	0.46920837	0
372705	0.999277302	0	0	0	0	0.487322152	1.35524778	-0.50872612	0.453129566	0
372706	0.999277302	0	0	0	0	0.486679077	1.380784916	-0.585492373	0.482933561	0
372707	0.999277302	0	0.02201393	0	0	0.489315569	1.400770248	1.308186667	0.428421528	0
372708	0.839136952	0	0.189648199	0	0	0.491277695	1.383047703	2.694295883	0.495243237	0
372709	0.886957176	0	0.247432939	0	0	0.483641475	1.275232847	-1.912188053	0.510513252	0
372710	0.999277302	0	0.094935074	0	0	0.478147894	1.249793491	-0.747919083	0.418243217	0
372711	0.999277302	0	0	0	0	0.4885782	1.30297308	0.13215661	0.566987876	0
372712	0.999277302	0	0	0	0	0.499455631	1.414675571	2.18134737	0.47057582	0
372713	0.999277302	0	0.069526148	0	0	0.481467545	1.411017116	0.398614883	0.471215388	0
372714	0.999277302	0	0.070812657	0	0	0.480874211	1.334363159	-2.056021929	0.563826978	0
372715	0.999277302	0	0.02063806	0	0	0.482101262	1.326486135	-1.252319574	0.542921934	0
372716	0.999277302	0	0	0	0	0.486264408	1.388308807	0.657682657	0.529088555	0
372717	0.999277302	0	0.006879353	0	0	0.489170581	1.426399954	-0.635197401	0.620891923	0
372718	0.999277302	0	0	0	0	0.489445686	1.473083014	2.303035259	0.402711532	0
372719	0.999277302	0	0.02063806	0	0	0.495205373	1.459869986	2.046501432	0.446709423	0
372720	0.999277302	0	0.03960748	0	0	0.495551825	1.405427643	1.214360237	0.495878861	0
372926	0.999277302	0	0.049949997	0	0	0.484797627	1.330813276	2.150853634	0.510688648	0
372927	0.999277302	0	0	0	0	0.50482434	1.218570152	0.772344351	0.638974751	0
372928	0.999277302	0	0	0	0	0.517624915	1.118432507	-1.028912544	0.541605806	0
372929	0.999277302	0	0.084665475	0	0	0.518844604	1.074474594	1.947526932	0.639478579	0
372930	0.999277302	0	0.052921589	0	0	0.514815986	0.980088034	-1.359345709	0.591490002	0
372931	0.999277302	0	0	0	0	0.513787568	0.937154314	1.534270287	0.734905154	0
372932	0.987030476	0	0.049419198	0	0	0.51587069	0.849954716	-0.438724041	0.542876037	0
372933	0.825557911	0	0.107217369	0	0	0.518882215	0.772312634	-1.86905396	0.44702679	0
372934	0.863198962	0	0.006295913	0	0	0.520791471	0.749799587	-0.74805975	0.424152385	0
372935	0.999277302	0	0.008255224	0	0	0.520388961	0.765832693	-0.032401204	0.531998599	0
372936	0.999277302	0	0.236307525	0	0	0.522989094	0.755113441	0.849363327	0.551320215	0
372937	0.999277302	0	0.043517871	0	0	0.518347323	0.700499775	-1.67377913	0.519417602	0
372938	0.8516721	0	0.279853444	0	0	0.515796244	0.670367192	0.769622564	0.55246633	0
372939	0.999277302	0	0.036674988	0	0	0.51484257	0.608067414	-0.141556382	0.473257229	0
372940	0.957617585	0	0.014367326	1.86	0	0.507655382	0.540309885	-0.505377829	0.444605996	0.000320925
372941	0.602960566	0.006161598	0.029097289	5.29	0	0.490179002	0.491919499	-1.17697416	0.24071192	3.537829012
372942	0.759232362	0.00672049	0.05930482	1.635	0	0.475696325	0.48265945	-0.298562169	0.232327565	0.416886006
372943	0.905917549	0.09335979	0.224857311	0	0	0.487076074	0.487002156	-1.12181145	0.320739886	1.310779541
372944	0.559321122	0.43995618	0.020534482	0	0	0.496917784	0.527208196	0.425667346	0.489528163	0.029630955
372945	0.270683551	0.728593726	0.043492692	0	0	0.510711789	0.546567997	0.342264116	0.438792061	0
372946	0	0.999277302	0.13563797	0	0	0.519204676	0.531696474	-0.293861985	0.381893178	0
372947	0	0.999277302	0.06059812	0	0	0.519476175	0.520713718	-1.042357104	0.362798751	0
372948	0	0.999277302	0.026638861	0	0	0.51973635	0.54463897	-1.734295011	0.303579257	0
372949	0	0.999277302	0.077887224	0	0	0.532945096	0.622975189	2.151938558	0.424819318	0
372950	0	0.999277302	0.498062904	0	0	0.538380563	0.622162163	0.108402371	0.50952145	0
372951	0	0.905549583	0.381769294	0	0	0.538003325	0.592367826	-0.123313427	0.514267179	0
372952	0	0.976777115	0.034486539	0	0	0.526419938	0.571656939	-0.811311662	0.410629849	0
372953	0	0.999277302	0.13520483	0	0	0.519845605	0.580059727	-0.080746378	0.298113722	0
372954	0	0.999277302	0.05887043	0	0	0.521354973	0.569399502	-1.540403247	0.386909168	0
372955	0	0.999277302	0.012382836	0	0	0.525081038	0.600935712	-0.756491184	0.500043506	0
372956	0.079945348	0.919331948	0.238368371	0	0	0.524698555	0.649925765	2.811552644	0.468847245	0
372957	0.087313975	0.911963302	0.419025879	0	0	0.516355157	0.592195025	-1.500506997	0.475874036	0
372958	0.087313975	0.911963302	0.254761734	0	0	0.516204476	0.531320632	-1.12263751	0.435435198	0
372959	0.38516461	0.614112717	0.22522116	0	0	0.516852498	0.510849711	1.706519399	0.491449292	0
372960	0.865350225	0	0.469860243	0	0	0.513904214	0.450342928	-0.04738009	0.451942135	0
372961	0.863562961	0	0.330070854	0	0	0.509527445	0.374039518	-1.701443195	0.368310229	0
372962	0.958055672	0	0.167409274	0	0	0.501006126	0.316329089	-0.798830152	0.301786974	4.281106949
372963	0.801621565	0	0.003413186	0	2.544	0.482588619	0.283702994	-0.546037793	0.129924913	11.12655813
372964	0.844856495	0.116501637	0.002478828	6.446	0	0.470213473	0.290667194	1.024068901	0.210059155	4.827810109
372965	0.616570701	0.118285305	0	6.164	0	0.456909359	0.28101576	-0.27211684	0.175575871	4.048404992
372966	0.036683158	0.066961443	0.005503483	0.414	0	0.4670901	0.264590218	-1.193589956	0.150240825	0.932887767
372967	0.132987809	0.435480185	0.106003143	0	0	0.47615242	0.283965377	0.313412517	0.362285888	1.602841973
372968	0.492248284	0.220263562	0.096975986	3.503	3.838	0.479828209	0.259682279	-2.447335899	0.284623499	5.617604911
372969	0.821052012	0.175431611	0.032747982	5.06	0.545	0.487532526	0.27969243	0.565126956	0.267682731	2.041503966
372970	0.97743152	0	0.015734265	4.691	0	0.49664709	0.280986058	0.569057226	0.294422155	8.485231131
372971	0.27733858	0	0.022790114	0.476	11.731	0.449496061	0.252121841	-0.366363347	0.220051044	83.14852047
372972	0.018148143	0	0.026971587	0	14.114	0.356729478	0.232835285	-0.314930588	0.043506237	59.86766052
372973	0	0	0.04076175	0	15.487	0.319837481	0.228938971	-0.040158123	0.023154269	61.2720952
372974	0.096727858	0	0.102380964	3.727	0.73	0.351051271	0.225690808	0.010437787	0.022394776	28.07762432
372975	0.006230054	0	0.034953897	5.169	4.685	0.383834362	0.223613985	-0.078917712	0.030455969	33.53235006
372976	0	0	0.047086431	0.741	8.514	0.382935166	0.224485577	-0.083486659	0.039629726	56.80960846
372977	0	0	0	0	5.052	0.370755821	0.225199115	-0.061284751	0.032881503	32.44123352
372978	0	0.099331132	0.014905101	0	0	0.394750118	0.229637359	-0.376590073	0.091915984	5.776661813
372979	0	0.328289269	0.058424053	0	0	0.415798992	0.235285377	-0.449710339	0.134441939	0.743200004
372980	0.131627264	0.811834361	0.061612845	0	0	0.447597504	0.25698042	-0.550006777	0.26762728	0.233601719
372981	0	0.999277302	0.046358134	0	0	0.480580777	0.323440853	0.753341607	0.435383351	0
372982	0	0.999277302	0.039939405	0	0	0.498123497	0.358850043	-0.701249897	0.260761961	0
372983	0.102042309	0.897235036	0.029817859	0	0	0.50229913	0.402444061	1.385698915	0.30057271	0
372984	0.2887977	0.710479626	0.091514933	0	0	0.503035963	0.389177026	-0.144461691	0.299542308	0
372985	0.2887977	0.710479626	0.02620611	0	0	0.499235064	0.354177011	-0.068876863	0.276983702	0
372986	0.2887977	0.710479626	0.158058178	0	0	0.491296202	0.324438635	1.538881719	0.291310521	0
372987	0.2887977	0.710479626	0.04404866	0	0	0.483446151	0.281476071	0.429444041	0.240674197	0
372988	0.308687956	0.690589371	0.013737906	0	0	0.48407501	0.258099563	-0.113640696	0.149172674	0
372989	0.267441531	0.658807858	0.011006965	0	0	0.493840247	0.243559133	0.055647433	0.132648386	0
372990	0.294600159	0.670182871	0	0	0	0.50022608	0.249304924	-0.831990689	0.202476384	0
372991	0.329094431	0.670182871	0.013758706	0	0	0.497710019	0.272643626	0.554161191	0.207958381	0
373621	0.999276717	0	0	0	0	0.51618588	1.351952124	0.744977056	0.422838622	0
373622	0.999276717	0	0.001921697	0	0	0.504864812	1.380248744	2.672103882	0.438053363	0
373623	0.999276717	0	0	0	0	0.497925043	1.297686159	-1.029351098	0.484804012	0
373624	0.999276717	0	0	0	0	0.497722924	1.245715567	-2.004550934	0.398875377	0
373625	0.999276717	0	0	0	0	0.492171258	1.305768533	1.43198204	0.396731219	0
373626	0.999276717	0	0.066050377	0	0	0.493882537	1.30639854	-0.324055808	0.44780351	0
373627	0.999276717	0	0.013758706	0	0	0.494416386	1.305674909	-0.624255122	0.530930527	0
373628	0.872446204	0	0.17750837	0	0	0.491571516	1.319894675	0.793240411	0.488544399	0
373629	0.392270069	0	0.638799968	0	0	0.479180157	1.23809273	0.427776337	0.704104962	0
373630	0.999276717	0	0.056410696	0	0	0.472500503	1.189892691	-0.980449404	0.341582514	0
373631	0.999276717	0	0	0	0	0.486464471	1.252392872	0.087634768	0.540205103	0
373632	0.999276717	0	0.067417661	0	0	0.498971611	1.335338017	0.389093399	0.597882319	0
373633	0.999276717	0	0	0	0	0.487406075	1.384687368	2.831399723	0.407063891	0
373634	0.99614127	0	0.215328059	0	0	0.487004995	1.295039843	-0.898188455	0.624732135	0
373635	0.999276717	0	0	0	0	0.493347645	1.24459322	-1.783880506	0.508229473	0
373636	0.999276717	0	0	0	0	0.501416683	1.323154689	2.754212243	0.582009288	0
373637	0.999276717	0	0.012382836	0	0	0.504107833	1.307987882	-2.536175592	0.652625169	0
373638	0.999276717	0	0	0	0	0.499738276	1.409020628	1.173964092	0.619153453	0
373639	0.934792326	0	0.113881207	0	0	0.496208966	1.420686912	0.668216939	0.585503787	0
373640	0.999276717	0	0	0	0	0.491389841	1.407135271	1.270151956	0.437815738	0
373641	0.999276717	0	0.007971005	0	0	0.498704284	1.40805106	2.547755378	0.399721978	0
373642	0.999276717	0	0.065079174	0	0	0.498014063	1.388444295	2.779599054	0.460519068	0
373846	0.114169671	0.885107008	0.041276119	0	0	0.48623839	1.321498097	1.72583471	0.514864565	0
373847	0.919546734	0.079730032	0	0	0	0.502992988	1.200405003	0.060526712	0.597884491	0
373848	0.984703878	0	0.022597018	0	0	0.516406178	1.140849228	1.819594519	0.46904321	0
373849	0.915182817	0	0.112614485	0	0	0.514549255	1.085359399	1.202314104	0.545094999	0
373850	0.999276717	0	0	0	0	0.516123295	1.039250055	2.895590802	0.506616009	0
373851	0.999276717	0	0	0	0	0.517076969	0.97746331	2.521867071	0.537441437	0
373852	0.999276717	0	0.124567687	0	0	0.51752466	0.894795543	1.293234144	0.509324919	0
373853	0.999276717	0	0.209121273	0	0	0.518010139	0.812805061	0.518008777	0.534291245	0
373854	0.99521471	0	0.133912075	0	0	0.518303514	0.720522437	-2.307971682	0.44201538	0
373855	0.999276717	0	0.004127612	0	0	0.518113732	0.679886265	-2.229524067	0.324500121	0
373856	0.999276717	0	0.008243919	0	0	0.511885941	0.658647206	-2.116039977	0.348110351	0
373857	0.999276717	0	0.094678295	0	0	0.515641093	0.645241394	0.526105336	0.427365722	0
373858	0.973006727	0	0.084248359	0	0	0.510531723	0.60226208	0.01496424	0.374335668	0
373859	0.943754329	0	0.114791061	0	0	0.505971551	0.55269718	-0.157004152	0.319087832	0.103780947
373860	0.700659429	0.055971701	0.142445019	5.515	0	0.500086427	0.506208338	-1.407113825	0.235964849	0.560579009
373861	0.031071034	0.96206227	0.022511102	0	0	0.485494643	0.52676836	1.487812665	0.374918552	0.498672989
373862	0	0.999276717	0.140683382	0	0	0.475732714	0.512255642	-1.343497004	0.313530114	0.131111776
373863	0	0.999276717	0.044890908	0	0	0.49412939	0.543159186	1.423621246	0.379562881	0
373864	0	0.999276717	0.018497213	0	0	0.506363392	0.592722626	1.352695329	0.33967419	0
373865	0	0.999276717	0.006537533	0	0	0.51725781	0.627005292	1.353898185	0.442523351	0
373866	0	0.999276717	0.11831357	0	0	0.525246799	0.609210832	-0.562496185	0.470805087	0
373867	0	0.999276717	0.183007968	0	0	0.52800709	0.601496369	0.378263668	0.442025076	0
373868	0	0.999276717	0.282134099	0	0	0.527883232	0.600102323	0.593911852	0.478357841	0
373869	0	0.999276717	0.074026857	0	0	0.533199906	0.605474745	-2.448909215	0.39879015	0
373870	0	0.999276717	0.004946351	0	0	0.53771919	0.693799555	2.59168257	0.473245494	0
373871	0	0.999276717	0.331793233	0	0	0.540839791	0.688009174	-0.001692363	0.607298208	0
373872	0	0.999276717	0.067802526	0	0	0.531309962	0.670800645	0.449078287	0.600832113	0
373873	0	0.999276717	0.223838928	0	0	0.524797857	0.654496668	-0.606183578	0.479248141	0
373874	0.001414322	0.997862379	0.232767203	0	0	0.523805201	0.674451076	1.220377105	0.571647645	0
373875	0.693195871	0.306080846	0.347448296	0	0	0.522188246	0.681999587	3.658104488	0.484357519	0
373876	0.976038726	0.023237978	0.383452015	0	0	0.516729832	0.629852184	-0.366819654	0.499696149	0
373877	0.999276717	0	0.407339755	0	0	0.515139937	0.591195053	2.25118351	0.462124789	0
373878	0.999276717	0	0.219580859	0	0	0.51625365	0.510065842	-0.262710844	0.42073794	0
373879	0.972108533	0	0.147146075	0	0	0.518278718	0.450882093	-1.513458096	0.408401763	0
373880	0.929403162	0	0.377752699	0	0	0.516075253	0.417712948	0.735704354	0.413312299	0
373881	0.979621386	0	0.219898248	0	0	0.510433793	0.374435084	1.904468128	0.404321498	1.043668032
373882	0.575838992	0	0.426254575	0	6.306	0.495060384	0.305272721	-0.936277866	0.356636826	14.89906812
373883	0.657426707	0	0.288567558	0	6.029	0.462158352	0.276747669	-1.584414959	0.215119264	14.86993319
373884	0.182735347	0.323741821	0.248382209	3.624	4.108	0.445047319	0.274121397	-1.904717971	0.233647314	12.79952097
373885	0	0.792823536	0.179194995	0	0	0.447337389	0.278722466	-1.651315621	0.26310078	1.069035009
373886	0	0.962813972	0.011006965	0	0	0.439866006	0.30166829	-0.98286656	0.386513668	0.031203624
373887	0	0.66824307	0.216305524	0	0	0.451725006	0.36247034	2.900900296	0.50152985	0.766285002
373888	0.054589864	0.484009626	0.548953197	0	0	0.467187792	0.300934187	-0.923488583	0.517744113	3.880312055
373889	0.694595877	0.015905096	0.29513836	0	4.604	0.47547403	0.258561681	-2.169853926	0.316095169	5.600630045
373890	0.627832974	0.177470025	0.175457097	0	6.145	0.477367967	0.255972465	-1.851338406	0.301428833	13.51523271
373891	0.345641323	0	0.074721999	5.738	5.636	0.444101214	0.254169601	0.113774266	0.189048542	50.40823627
373892	0.455682598	0	0.098528396	4.717	3.088	0.378531665	0.24513337	-0.004877056	0.110842523	29.96495402
373893	0.629330674	0	0.098350534	4.988	0	0.345627636	0.23855859	0.02150665	0.115929091	12.85427028
373894	0.085202831	0	0.012382836	2.509	4.593	0.393426895	0.225977358	-0.453735386	0.065925655	22.17835212
373895	0.078594099	0	0.002493316	0	5.244	0.423426449	0.223141985	0.185680696	0.039744628	7.101139009
373896	0.192505896	0	0.275533946	4.711	0.803	0.413512409	0.220135869	-0.118572313	0.0282991	22.36619413
373897	0.01354513	0	0.114958195	2.987	7.575	0.40901041	0.219054593	-0.067509719	0.044954493	35.9528234
373898	0	0	0.142843719	0	7.567	0.37948221	0.221918731	0.185312952	0.05259389	69.04509807
373899	0	0	0.025388675	0	0.455	0.406567633	0.22288283	-0.114356211	0.030275112	32.28752613
373900	0.282281385	0.161083516	0.021729712	0	0	0.408763945	0.229826857	-0.661960636	0.146130798	7.872502953
373901	0.031556936	0.961976973	0.019262189	0	0	0.460701346	0.277076909	0.1836412	0.410169552	0
373902	0.11924165	0.88003503	0.001375871	0	0	0.49821505	0.333545479	0.369261878	0.327059291	0
373903	0.665016227	0.334260489	0.04265199	0	0	0.502792716	0.362699957	-0.607415404	0.444551243	0
373904	0.450763161	0.548513555	0.001375871	0	0	0.500612617	0.406431455	1.974090917	0.322290852	0
373905	0.999276717	0	0.069926112	0	0	0.499054819	0.360039588	-0.697759083	0.3725781	0
373906	0.999276717	0	0.006565513	0	0	0.486854643	0.30472756	-0.969962461	0.266586403	0
373907	0.999276717	0	0.015134577	0	0	0.482590854	0.285756475	0.485420772	0.21848202	0
373908	0.987185317	0	0	0	0	0.484382927	0.257326438	-0.334625244	0.259363898	0
373909	0.681442434	0.037052851	0	0	0	0.484732777	0.229129979	-1.297874723	0.208104653	0
373910	0.158460221	0.827179949	0.019262189	0	0	0.481099278	0.257269658	1.129281725	0.212130029	0
373911	0.491882113	0.507394604	0	0	0	0.481154263	0.283425436	0.684980699	0.218006847	0
373917	0	0.940970682	0	0	0	0.477407813	0.248709492	0.198521069	0.135307874	0
373918	0	0.898798713	0.02063806	0	0	0.493502706	0.262359673	0.745157037	0.182318285	0
373919	0	0.999276717	0	0	0	0.506552637	0.270528942	0.43014359	0.20514434	0
373920	0	0.981573291	0.049316227	0	0	0.499900967	0.267204094	0.90626594	0.193536286	0.012045913
374541	0.788026128	0.211250003	0	0	0	0.503359854	1.367375835	1.572563171	0.344344825	0
374542	0.999276131	0	0.098939335	0	0	0.498236358	1.324154228	-0.315173864	0.513703424	0
374543	0.999276131	0	0.035448196	0	0	0.496309161	1.253864983	-0.074850321	0.452562423	0
374544	0.894945754	0	0.155838491	0	0	0.494184852	1.200205359	-0.741923094	0.429879451	0
374545	0.999276131	0	0	0	0	0.491490543	1.229669897	-0.163232803	0.534120149	0
374546	0.859652785	0	0.201603531	0	0	0.496091872	1.249179577	1.472913504	0.504214532	0
374547	0.961774475	0	0.034216172	0	0	0.493479073	1.227606101	-1.21342768	0.484747134	0
374548	0.925807365	0	0.09561013	0	0	0.490822941	1.250439825	1.306451082	0.413616677	0
374549	0.902541717	0	0.236801874	0	0	0.487241656	1.178864809	-1.290179968	0.42366398	0
374550	0.999276131	0	0.015646197	0	0	0.485373259	1.140214104	-0.996827841	0.270551452	0
374551	0.999276131	0	0	0	0	0.489273071	1.185830008	-0.171399832	0.444105726	0
374552	0.999276131	0	0	0	0	0.497073442	1.254414684	-1.618916273	0.519749494	0
374553	0.825651018	0.173625113	0	0	0	0.495963246	1.347821147	2.520312718	0.435668656	0
374554	0.527426122	0.284860402	0.208727487	0	0	0.489859551	1.278182671	0.021484375	0.68461477	0
374555	0.686464618	0.312811488	0.024765672	0	0	0.498025656	1.180329628	-2.653671026	0.490376851	0
374556	0.686464618	0.312811488	0	0	0	0.507026374	1.221781843	1.128728628	0.517756201	0
374557	0.686464618	0.312811488	0	0	0	0.511031032	1.231838966	-1.951798439	0.535297665	0
374558	0.686464618	0.312811488	0.027350751	0	0	0.508385122	1.320375597	1.808119297	0.63475081	0
374559	0.555948968	0.312811488	0.183617197	0	0	0.491431236	1.298366534	-1.503148215	0.679101924	0
374560	0.648463877	0.350812278	0.017251481	0	0	0.491317779	1.304777607	0.090347052	0.605418523	0
374561	0.64616796	0.353108196	0.092727354	0	0	0.495221615	1.340519447	-0.37781477	0.638638034	0
374562	0.759812928	0.239463179	0.182112926	0	0	0.49637115	1.352184683	1.01755619	0.51070718	0
374563	0.645312613	0	0.486214789	0	0	0.490377754	1.264644781	-1.293405533	0.659987733	0
374765	0	0.999276131	0	0	0	0.474087507	1.309724871	0.8411479	0.233107882	0
374766	0	0.999276131	0	0	0	0.489683598	1.27361202	-0.068571329	0.497206225	0
374767	0.877147421	0.122128735	0.004127612	0	0	0.50452584	1.163576416	-1.958660364	0.617573972	0
374768	0.978714089	0	0.065474818	0	0	0.512290835	1.050837349	-2.379265308	0.703158127	0
374769	0.964129753	0	0.049722138	0	0	0.511389315	0.966357846	-2.47429359	0.615000695	0
374770	0.999276131	0	0	0	0	0.517867148	0.951795514	1.245826449	0.574754817	0
374771	0.999276131	0	0	0	0	0.520545542	0.884514417	-1.662285566	0.569140208	0
374772	0.999276131	0	0.031645025	0	0	0.519392073	0.830892795	-0.240249991	0.474772524	0
374773	0.999276131	0	0.012698889	0	0	0.517643988	0.814468869	1.171269178	0.469062113	0
374774	0.999276131	0	0.213327025	0	0	0.517196357	0.784874273	1.950796485	0.476163111	0
374775	0.81778399	0	0.348276178	0	0	0.519196033	0.721293316	1.940115213	0.452774975	0
374776	0.839444326	0	0.210975936	0	2.403	0.507871807	0.653854682	0.033319201	0.357772292	0.594703987
374777	0.851062025	0	0.046311464	0	3.32	0.50876224	0.608839382	-0.509275198	0.178779203	5.046346933
374778	0.988762825	0	0.012135067	0	0	0.499792129	0.576619883	-0.137266994	0.302987968	0.445850998
374779	0.695982929	0	0.101140443	7.135	0	0.489422739	0.522440545	-1.382039726	0.221352943	4.707561977
374780	0.693881755	0.279568118	0.01018551	0.588	0	0.485574752	0.523637002	-0.88099587	0.241229234	0.941147
374781	0	0.999276131	0.072608164	0	0	0.487980276	0.565220872	1.533891814	0.255117283	0.039567405
374782	0	0.999276131	0.17730607	0	0	0.49370566	0.54299667	-0.429031014	0.231702275	0
374783	0	0.999276131	0.050720954	0	0	0.502714515	0.539651436	-1.61796844	0.267090909	0
374784	0	0.999276131	0	0	0	0.515858054	0.579662261	-1.49436152	0.306999031	0
374785	0	0.999276131	0.001717691	0	0	0.525483906	0.667079206	1.30898869	0.504701506	0
374786	0	0.999276131	0.025025823	0	0	0.529829979	0.703248663	0.735779881	0.485276481	0
374787	0	0.999276131	0.192488241	0	0	0.530694664	0.663759015	-0.974354744	0.432736077	0
374788	0	0.999276131	0.152475107	0	0	0.532211006	0.66555865	0.668307066	0.439908033	0
374789	0	0.999276131	0.163073474	0	0	0.538026929	0.638358188	-1.758863211	0.383972338	0
374790	0	0.999276131	0	0	0	0.538972914	0.675589519	-1.169878125	0.39298851	0
374791	0	0.999276131	0.017026676	0	0	0.543505728	0.745498075	0.775901198	0.372341302	0
374792	0	0.999276131	0.2001284	0	0	0.530880034	0.757661792	0.869534016	0.454610462	0
374793	0	0.999276131	0.038165378	0	0	0.523321509	0.734707867	-0.36826883	0.504822296	0
374794	0.004403442	0.994872643	0.354698133	0	0	0.522957146	0.719733087	1.334936261	0.467485285	0
374795	0.999276131	0	0.208409762	0	0	0.520382166	0.625620159	-1.853972793	0.484937971	0
374796	0.999276131	0	0.223899328	0	0	0.514206946	0.562182571	-1.082443535	0.391596924	0
374797	0.999276131	0	0.146321563	0	0	0.516005397	0.523202666	-0.178364038	0.52108249	0
374798	0.999276131	0	0.182425444	0	0	0.520111024	0.492958441	0.739441454	0.473656529	0
374799	0.997369851	0	0.057896041	0	0	0.520074368	0.467509723	1.368912765	0.363904646	0
374800	0.989349091	0	0.166192014	0	0	0.51641959	0.399486542	-0.447619736	0.37530257	0
374801	0.912125983	0	0.294102846	0	0	0.51148659	0.350526316	0.336131215	0.357810784	2.715515018
374802	0.385819752	0.275679385	0.130783752	0	5.432	0.496294141	0.30169309	-2.057303727	0.292392968	10.80168384
374803	0.101689238	0.880993109	0.165898264	0	0	0.463463128	0.355973823	2.510114193	0.566003172	0.869028002
374804	0.000384393	0.946726562	0.358238119	0	0	0.476969659	0.345176387	-0.858614377	0.498453356	1.469074965
374805	0	0.999276131	0.027807874	0	0	0.483922809	0.362284579	1.187440276	0.47391261	0.133442207
374806	0	0.999276131	0.103380694	0	0	0.485817194	0.358767078	-1.303559363	0.447063311	0
374807	0	0.735602966	0.122541565	0	0	0.489592493	0.415252009	0.986545205	0.412717301	0
374808	0.043800682	0.787623895	0.214150646	0	0	0.483929664	0.386160545	0.998902678	0.501829356	0.618690014
374809	0.955087814	0	0.250866359	0	0	0.473524243	0.333340086	0.845087171	0.334397877	0.686717004
374810	0.835368933	0	0.351547755	0	0	0.472310424	0.309880251	1.636318888	0.321153677	0.119630486
374811	0.901145232	0	0.09363135	0	0.37	0.447611451	0.270154814	-0.606537253	0.150104417	5.694075823
374812	0.538206673	0	0.056545793	0	5.369	0.449552655	0.259659139	0.020546824	0.060996336	4.117983937
374813	0.515028355	0	0.092183333	0	0	0.442997247	0.252547042	0.023877263	0.06410358	5.651690934
374814	0.582072748	0	0.112821393	5.127	0	0.458344877	0.236994563	0.21748957	0.132331081	6.790407989
374815	0.042243371	0	0	0.588	0	0.463418126	0.220923323	-0.239133477	0.040704629	3.165284991
374816	0.100915208	0	8.04E-05	3.672	4.625	0.444123894	0.219322725	0.07004479	0.034161896	8.178401947
374817	0	0	0.179888956	1.645	3.116	0.417911738	0.217081871	0.047017604	0.021155009	39.74516082
374818	0	0	0.383154067	0	8.119	0.3998276	0.215092337	-0.230819315	0.032214346	176.9988899
374819	0	0	0.204337175	0	9.196	0.365171015	0.21992574	0.130220115	0.05785913	41.83994198
374820	0	0	0	0	4.293	0.368818074	0.2215367	-0.079890639	0.031794329	3.062365027
374821	0.113733476	0.475597408	0.013758706	0	0	0.443655014	0.238059964	-1.522474732	0.308689298	0
374822	0.42375233	0.575523801	0.184243304	0	0	0.495868295	0.284437017	0.016190559	0.331363898	0
374823	0.272634518	0.726641613	0.115540687	0	0	0.501446962	0.329816584	0.214313269	0.421104319	0
374824	0.52581218	0.473463951	0.112306701	0	0	0.498090267	0.394813784	1.647226691	0.426283763	0
374825	0.999276131	0	0.126182428	0	0	0.498256385	0.367556584	1.50796628	0.442909153	0
374826	0.999276131	0	0.090807462	0	0	0.488678217	0.294492445	-0.293362081	0.308368096	0
374827	0.999276131	0	0.015134577	0	0	0.485802352	0.25940392	-1.135298525	0.213310399	0
374828	0.999276131	0	0	0	0	0.4848589	0.245000644	-0.206355065	0.26044147	0
374829	0.990438309	0.008494094	0.02063806	0	0	0.477424562	0.220159151	-0.872516483	0.157461864	0
374830	0.397722004	0.601554152	0.004127612	0	0	0.472693354	0.238698827	-0.549453169	0.197291869	0
374831	0.014625	0.984651131	0	0	0	0.481673777	0.276997718	-0.189203501	0.263620673	0
374832	0.911395309	0.087880779	0.043668861	0	0	0.497428894	0.290918741	0.663968772	0.272477133	0
374836	0.556747583	0.226623482	0.005356406	0	0	0.472565055	0.212633275	-0.439927667	0.128214293	0.615930394
374837	0	0.999276131	4.63E-05	0	0	0.474614233	0.232940516	0.820972204	0.161209326	3.910994947
374838	0	0.737379715	0.04398155	0	0	0.485661119	0.226754441	-0.720766485	0.156178539	1.022515034
374839	0	0.997041359	0	0	0	0.502368629	0.236240273	-0.427637441	0.198962835	0.273823105
374840	0	0.990723855	0.110655681	0	0	0.491186798	0.241026689	0.107664436	0.154569123	6.850038886
375460	0.999275546	0	0	0	0	0.503636003	1.340918703	1.891501904	0.39595598	0
375461	0.999275546	0	0.005503483	0	0	0.49753651	1.351765091	2.058232171	0.485099852	0
375462	0.999275546	0	0.018009671	0	0	0.49692297	1.296117537	0.504580498	0.442166653	0
375463	0.92303389	0	0.142523558	0	0	0.497632235	1.23748768	1.270862579	0.392515731	0
375464	0.238519247	0	0.809540568	0	0	0.490322351	1.16200141	-1.502920389	0.350865244	0
375465	0.815560345	0	0.184693229	0	0	0.47830236	1.133777828	-1.688411713	0.370877977	0
375466	0.912930312	0	0.106589687	0	0	0.499478042	1.147461468	0.362317562	0.49335286	0
375467	0.968620847	0	0.049705153	0	0	0.494811624	1.158229466	-0.031944547	0.392763865	0
375468	0.999275546	0	0.133749979	0	0	0.49319616	1.180481134	0.259469271	0.450313691	0
375469	0.926646002	0	0.284135279	0	0	0.497163445	1.160780951	0.991853952	0.441819092	0
375470	0.665900003	0	0.366282352	0	0	0.495760858	1.094543678	-1.67697525	0.297764347	0
375471	0.999275546	0	0	0	0	0.486611068	1.139763872	-0.302395105	0.46023429	0
375472	0.999275546	0	0.063290049	0	0	0.497015774	1.228425961	1.500968695	0.489119324	0
375473	0.36261531	0.636660236	0	0	0	0.496925235	1.290107605	0.377240045	0.506229611	0
375474	0	0.999275546	0.059068652	0	0	0.491752356	1.284083342	2.326372147	0.498077099	0
375475	0	0.784823127	0.335077595	0	0	0.497849256	1.162271961	-0.642494678	0.546888134	0
375476	0	0.999275546	0	0	0	0.508383036	1.135318487	-1.064359426	0.419729808	0
375477	0	0.92986327	0.092262512	0	0	0.511656582	1.187266165	1.646118402	0.510777418	0
375478	0	0.921132471	0.151473793	0	0	0.503461957	1.192887215	-0.396652699	0.603010235	0
375479	0	0.999275546	0.004067255	0	0	0.4945786	1.18392434	-1.639820099	0.445390619	0
375480	0	0.999275546	0.005310362	0	0	0.492013156	1.201651686	0.145396709	0.395166679	0
375481	0	0.999275546	4.94E-05	0	0	0.497371197	1.230761793	-1.223016024	0.587376936	0
375482	0.311858736	0.550916888	0.269555031	0	0	0.49285987	1.289984045	1.657082796	0.578778256	0
375483	0.590865195	0	0.61133798	0	0	0.486912936	1.233954983	1.070564508	0.500078685	0
375484	0.473113908	0	0.695232456	0	0	0.479719371	1.171438067	0.609224319	0.410406473	0
375685	0	0.999275546	0.054299108	0	0	0.484750718	1.262618313	0.859085083	0.350010848	0
375686	0	0.999275546	0	0	0	0.499050647	1.234199606	1.690232038	0.506396614	0
375687	0.868964585	0.130310948	0	0	0	0.509964705	1.192932692	3.290331125	0.611621238	0
375688	0.999275546	0	0	0	0	0.512012184	1.088016948	1.984932065	0.6897353	0
375689	0.999275546	0	0.009631094	0	0	0.513504565	0.960715108	0.40086937	0.610551883	0
375690	0.999275546	0	0.001321568	0	0	0.519609392	0.866987105	-3.109862328	0.489276428	0
375691	0.999275546	0	0.022421799	0	0	0.518678606	0.841148991	0.539788246	0.432646415	0
375692	0.98050028	0	0.122207759	0	0	0.516238272	0.797747932	-0.599702954	0.44324456	0
375693	0.831692607	0	0.014230927	0	0	0.514589429	0.741230273	-2.082542658	0.45901693	0
375694	0.999275546	0	0.072564863	0	0	0.510286093	0.74471009	1.630568981	0.499907936	0
375695	0.999275546	0	0.09983739	0	0	0.514867127	0.692789528	0.041291833	0.506128578	0
375696	0.663135501	0	0.311383904	0	0	0.495391816	0.6441147	0.655021123	0.458226619	1.151240021
375697	0.303569519	0	0.127034559	0	4.944	0.483612746	0.590103095	-0.755939603	0.218578864	10.74730825
375698	0.252580214	0	0.139286276	4.422	0	0.485292733	0.567442396	0.851051092	0.323118439	7.715401053
375699	0.560837525	0	0.01612892	1.151	0	0.480425894	0.531932939	-0.77945888	0.153458168	8.95594494
375700	0.506900975	0.396429553	0.053458104	0	0	0.476231694	0.555410728	-1.144961596	0.318614078	0.072342382
375701	0.005178499	0.937248566	0.256292248	0	0	0.491974473	0.588812306	0.898249762	0.318917283	0
375702	0	0.992871359	0.020048306	0	0	0.50020504	0.580902404	0.155876875	0.28832608	0
375703	0	0.999275546	0.131176866	0	0	0.509954751	0.595708484	0.52853477	0.411130133	0
375704	0	0.999275546	0.016937532	0	0	0.519274831	0.596427572	-0.702544332	0.318890953	0
375705	0	0.999275546	0	0	0	0.524903595	0.674012152	-0.505218387	0.57929046	0
375706	0	0.999275546	0.029304012	0	0	0.528022408	0.785603045	2.713456392	0.52809772	0
375707	0	0.999275546	0.252605785	0	0	0.531588912	0.755861416	-0.716836657	0.574895149	0
375708	0	0.999275546	0	0	0	0.53629595	0.738604908	-0.424632788	0.442425496	0
375709	0	0.999275546	0.028051493	0	0	0.537941873	0.694143112	-0.327571869	0.377507341	0
375710	0	0.999275546	0	0	0	0.539887249	0.702044248	-0.770580411	0.441447043	0
375711	0	0.999275546	0	0	0	0.540419042	0.781355605	-0.476957083	0.601264702	0
375712	0	0.999275546	0.220223111	0	0	0.528939843	0.802586652	1.897018075	0.436222127	0
375713	0	0.999275546	0.039900249	0	0	0.521497011	0.754200304	0.626519067	0.467473587	0
375714	0.004403439	0.99487206	0.146592124	0	0	0.518636644	0.723967564	1.811568737	0.49020609	0
375715	0.999275546	0	0.067684701	0	0	0.514843702	0.634121105	-0.477285981	0.448665565	0
375716	0.999275546	0	0.475749766	0	0	0.513788342	0.559204849	-0.109580278	0.501910686	0
375717	0.999275546	0	0.214701343	0	0	0.518103302	0.490537907	-1.664992154	0.390184307	0
375718	0.814202691	0	0.242680143	0	0	0.520912707	0.440724882	-1.300822079	0.434992112	0
375719	0.995379277	0	0.173771521	0	0	0.517934024	0.406418106	-0.563845634	0.436511099	0
375720	0.699690691	0.239961651	0.292875971	0	0	0.514814615	0.365877475	-0.912790835	0.462445244	0
375721	0.730584022	0.103457285	0.272043233	0	0	0.511292696	0.331237352	-1.491852343	0.370588487	0.14514915
375722	0.372379934	0.620533925	0.071868997	0	0	0.501059115	0.318893798	-1.739194155	0.282740349	0.247393998
375723	0.652684885	0.346590661	0.000410728	0	0	0.484678835	0.409896462	0.521693349	0.628244933	0
375724	0	0.869440857	0.338854563	0	0	0.509159267	0.457420309	1.255701065	0.574937043	0
375725	0	0.999275546	0.231043816	0	0	0.511657178	0.450650361	-0.215707779	0.569035473	0
375726	0	0.979381209	0.265528464	0	0	0.497423232	0.433627614	-0.686477482	0.426226396	0
375727	0	0.968868802	0.023997431	0	0	0.497233272	0.464416338	2.839646518	0.355981954	0
375728	0.051612299	0.947663278	0.094305933	0	0	0.500949979	0.411995541	0.103565037	0.393467326	0
375729	0.841650636	0	0.349601621	0	0	0.493738323	0.345505082	-0.653391361	0.274325934	0
375730	0.621284684	0	0.247883662	0	0.737	0.476875156	0.306679509	0.005822727	0.223163669	0
375731	0.363197038	0	0.025046518	0	6.171	0.46176371	0.278654769	-0.110610843	0.079289261	0.364554587
375732	0.337916767	0	0.027373726	0	0	0.472903907	0.268627186	0.298514992	0.064696908	4.089188039
375733	0.491632292	0	0	0	0	0.473017633	0.259872594	0.341742754	0.061937703	3.712387025
375734	0.543351726	0	0.004127612	0	0	0.472523838	0.247489414	0.417019218	0.116994547	5.630644947
375735	0.479789209	0	0	6.051	0	0.471414298	0.226449908	-0.055976063	0.102893142	5.343821883
375736	0.081627918	0	0.024765672	5.308	0	0.4598611	0.217097929	-0.136755705	0.04280141	7.170446098
375737	0.035110946	0	0	0	0	0.433554858	0.215128088	-0.036193579	0.033474984	13.77808011
375738	0	0	0.194589836	0	4.153	0.417880714	0.212980551	-0.073066115	0.020915478	59.40403605
375739	0	0	0.080486454	0	5.757	0.392217875	0.214175032	-0.091064394	0.035295624	17.84486437
375740	0	0	0.012382836	0	0.817	0.379926503	0.21696224	-0.034985453	0.041274312	0.013347
375741	0.096058085	0.118318968	0	0	6.009	0.436171889	0.219876446	-0.321023839	0.05686592	0.006055643
375742	0.236880263	0.760046007	0.104821153	0	0.524	0.483761489	0.267218402	1.119778723	0.435715553	0.390924
375743	0.908558564	0.090717	0.105379344	0	0	0.492145002	0.288591123	-1.15284282	0.320380513	0.00965
375744	0.784286105	0.214989416	0.094861941	0	0	0.488691241	0.325253469	0.98342213	0.485677791	0
375745	0.9781818	0.021093749	0.032014592	0	0	0.492868662	0.311855997	-0.712717891	0.339228422	0
375746	0.924025116	0.075250455	0.036852078	0	0	0.488071263	0.290333529	-0.434564233	0.252259177	0
375747	0.999275546	0	0	0	0	0.486246616	0.279609532	0.929178953	0.283294233	0
375748	0.938044006	0	0.127766298	0	0	0.484683782	0.261049423	0.82522437	0.245428179	0
375749	0.886597471	0	0.210092188	0	0	0.476379901	0.22543502	-0.52874437	0.218156546	0
375750	0.647089826	0.244895612	0.023263731	0	0	0.470943034	0.222336805	-0.351369262	0.209229894	0.31927039
375751	0.036788791	0.962486733	0	0	0	0.479580075	0.268960132	-0.127372682	0.298882375	0.173031409
375752	0.393716874	0.605558672	0.050364542	0	0	0.495036483	0.293846732	1.76952526	0.260415379	0
375756	0.254837326	0.183276518	0	0	0	0.489750624	0.203237736	-0.066454202	0.071384174	1.518858016
375757	0	0.511811827	0.024223002	0	3.682	0.462015688	0.210115416	-0.130110741	0.064744647	9.392103791
375758	0	0.375864522	0.077465358	0	0	0.448589623	0.207640861	-0.336644888	0.073466059	4.540900022
375759	0	0.988745584	0	0	0	0.473348558	0.224965177	0.309758902	0.199175369	1.234916985
375760	0	0.25349812	0.334210496	0	1.564	0.465621948	0.226414445	-0.142571628	0.162363788	33.73844051
376380	0.99927496	0	0.028893283	0	0	0.499573857	1.289164616	0.513765335	0.417294199	0
376381	0.99927496	0	0	0	0	0.494995832	1.249043267	-0.26317106	0.418554747	0
376382	0.99927496	0	0.011834294	0	0	0.495538145	1.219625338	-0.184214115	0.491135345	0
376383	0.854801479	0	0.189565419	0	0	0.493924469	1.186999063	0.109987974	0.458699005	0
376384	0.731028971	0	0.346986363	0	0	0.482170165	1.162309385	2.059782505	0.397324233	0
376385	0.42964503	0	0.576044891	0	0	0.461239845	1.115846718	1.043646097	0.374294183	0
376386	0.529355288	0	0.50752466	0	0	0.481770992	1.078091116	-1.233080626	0.282031824	0
376387	0.823614389	0	0.093665434	0	0	0.489363819	1.091855578	0.730354854	0.357308657	0
376388	0.985445417	0	0.026412141	0	0	0.490948498	1.087633657	-0.696773767	0.404348492	0
376389	0.922162234	0	0.078793446	0	0	0.495451063	1.09799456	0.965330601	0.42866645	0
376390	0.416942492	0	0.611591799	0	0	0.496059418	1.059706661	-1.248911977	0.325565651	0
376391	0.99927496	0	0	0	0	0.484605908	1.09268519	0.011737823	0.440977833	0
376392	0.809116062	0.190158874	0.019262189	0	0	0.485960186	1.147848103	-1.198930502	0.43753318	0
376393	0.392447857	0.606827103	0	0	0	0.499107808	1.226829817	1.366991043	0.555310073	0
376394	0	0.697333766	0.307631583	0	0	0.494388968	1.234464205	2.665316105	0.660566618	0
376395	0	0.821760181	0.209592172	0	0	0.489543498	1.122768145	-0.932731152	0.557758391	0
376396	0	0.99927496	0.034698966	0	0	0.496244341	1.087533104	-0.353708267	0.294517439	0
376397	0	0.989205407	0.01850636	0	0	0.505313516	1.101944176	-0.165299177	0.424310482	0
376398	0	0.99927496	0.004592909	0	0	0.50459522	1.098942865	-0.901930809	0.334024159	0
376399	0	0.99927496	0	0	0	0.503685474	1.12783005	0.194544383	0.34462501	0
376400	0	0.99927496	0.016510448	0	0	0.502602041	1.130492979	-0.397818565	0.379990455	0
376401	0	0.99927496	0	0	0	0.504128754	1.169335224	-0.213876724	0.44818495	0
376402	0.321608542	0.677666419	0.050955159	0	0	0.498183221	1.209073494	2.037482977	0.516143707	0
376403	0.959933621	0	0.122950111	0	0	0.493377119	1.156165995	-0.877596617	0.48336322	0
376404	0.420307887	0	0.676036063	0	0	0.490609109	1.149398627	1.004770551	0.404447362	0
376405	0.272817958	0	0.710677242	1.922	0	0.483662635	1.092644634	-0.759253979	0.341456016	0
376604	0.334180259	0.665094702	0.026411183	0	0	0.497077852	1.265943263	2.410878318	0.34334533	0
376605	0.336825245	0.662449716	0.092916762	0	0	0.494388252	1.225772608	-0.052091122	0.525378431	0
376606	0.336825245	0.662449716	0.073899643	0	0	0.504164636	1.110416285	-2.864894152	0.682710808	0
376607	0.912887922	0.086387032	0	0	0	0.508571982	1.05795129	-1.068459034	0.650556496	0
376608	0.99927496	0	0.045403731	0	0	0.512363672	1.013050294	0.167875409	0.64689802	0
376609	0.99927496	0	0	0	0	0.515657306	0.94130154	0.921216369	0.573687133	0
376610	0.99927496	0	0.000173759	0	0	0.518792331	0.865679216	1.039115361	0.528017109	0
376611	0.99927496	0	0.007727898	0	0	0.513867855	0.794385059	-1.251979113	0.363012194	0
376612	0.99927496	0	0.030777461	0	0	0.507232904	0.784790264	1.236294627	0.482904025	0
376613	0.947538647	0	0.063287231	0	0	0.505563498	0.729677254	0.024161935	0.418739162	0
376614	0.87107457	0	0.002786205	0	0	0.505726337	0.674076971	-1.000847578	0.356196833	0.394981012
376615	0.761627664	0	0.01248797	0	0	0.491437495	0.639251626	-0.959427595	0.288863378	0.571603
376616	0.518477253	0	0.120408174	0	0	0.489808679	0.609581882	-0.735668455	0.23022119	1.237267987
376617	0.012899015	0.022977637	0.108100119	8.738	2.839	0.456723779	0.577728916	-0.150940299	0.195758765	20.74315619
376618	0.078082553	0.234938264	0.001375871	2.5	0	0.441883683	0.553720325	-1.510594249	0.204606219	16.85179222
376619	0.397565054	0.573736413	0.108355114	0	0	0.462148905	0.572696006	-0.590150595	0.319614997	3.267853916
376620	0.143865384	0.845036118	0.068032227	0	0	0.494108558	0.617408634	0.16308713	0.483445525	0
376621	0.415204402	0.480913255	0.326147704	0	0	0.502971947	0.624715153	0.748404503	0.336435982	0
376622	0.457715177	0.540512174	0.162737663	0	0	0.500407577	0.603233949	-1.65535748	0.26553771	0
376623	0.457715177	0.541559784	0.08735922	0	0	0.505003095	0.636312101	0.255259871	0.287991731	0
376624	0.141540781	0.857734192	0.015134577	0	0	0.515729904	0.639603496	0.157159567	0.372603688	0
376625	0	0.99927496	0	0	0	0.521824181	0.670308165	-1.132439375	0.48148384	0
376626	0	0.99927496	0	0	0	0.527811587	0.785616549	1.94022584	0.566624051	0
376627	0	0.99927496	0	0	0	0.535448372	0.832233412	1.340188571	0.418249065	0
376628	0	0.99927496	0.02520986	0	0	0.540943742	0.816891483	3.342897058	0.55516253	0
376629	0	0.99927496	0.032306951	0	0	0.539977968	0.724134078	-2.243330359	0.398137625	0
376630	0.299582894	0.699692066	0	0	0	0.540562689	0.761351009	-0.049409151	0.43969915	0
376631	0.350587121	0.648687815	0.171746796	0	0	0.53645879	0.847995256	3.773487926	0.525006268	0
376632	0.52439589	0.474879071	0.389460952	0	0	0.527896762	0.781512828	0.608025074	0.549867516	0
376633	0.538308498	0.460966462	0.321361276	0	0	0.524610221	0.675664387	-2.278338296	0.554830989	0
376634	0.540339795	0.458935165	0.044633562	0	0	0.524058163	0.645901359	0.181851387	0.507422675	0
376635	0.99927496	0	0.02063806	0	0	0.519724131	0.61712113	-0.297673941	0.386975878	0
376636	0.99927496	0	0.080049645	0	0	0.514039218	0.578507483	1.242142379	0.432579539	0
376637	0.99927496	0	0.16128551	0	0	0.515325248	0.533633745	2.041201174	0.417082357	0
376638	0.826026347	0	0.31815793	0	0	0.516281068	0.469928289	0.784326136	0.465730701	0
376639	0.862044246	0.000379862	0.170636375	0	0	0.513391137	0.400168358	0.76758882	0.461296871	0
376640	0.141532251	0.808480652	0.063263544	0	0	0.512861669	0.362865417	-1.539766133	0.386649493	0
376641	0.484786808	0.375904074	0.286683839	0	0	0.512647331	0.397608843	2.185022235	0.477328169	0
376642	0.436394118	0.515731448	0.210691613	0	0	0.509414494	0.363443406	-1.628766298	0.42263707	0
376643	0.82636307	0.172911915	0.042712957	0	0	0.505709887	0.443848323	-0.458072841	0.513870633	0
376644	0.00220779	0.997067169	0.014046523	0	0	0.51008153	0.520178164	2.913304601	0.417529149	0
376645	0	0.952520559	0.134033683	0	0	0.51756078	0.533132908	2.275387883	0.336684378	0
376646	0	0.74843224	0.480406304	0	0	0.516008914	0.472893903	0.324961305	0.549989785	0
376647	0	0.99927496	0.086237803	0	0	0.510071814	0.411264589	-0.704176426	0.417715441	0
376648	0.051612268	0.947662723	0.037107369	0	0	0.504091144	0.384231748	0.136447906	0.421234807	0
376649	0.99927496	0	0.06466592	0	0	0.496485114	0.340368176	0.736986995	0.323964316	0
376650	0.840561818	0	0.13319522	0	6.363	0.483054727	0.301398998	-0.651261125	0.208216501	0
376651	0.585151023	0	0.024631409	0	0	0.470122218	0.28055233	-0.212221563	0.093966575	0.003594
376652	0.819233321	0	0.005929067	0	0	0.475923896	0.267707079	-0.266188323	0.115002572	2.511302994
376653	0.935477023	0	0.005276282	0	0	0.48199141	0.255167356	-0.189029545	0.125831485	0.364916866
376654	0.99927496	0	0.027744614	0	0	0.484942615	0.242865035	-0.39264974	0.131896977	2.550740957
376655	0.745851624	0	0	0.618	0	0.48167336	0.234716231	0.066966921	0.119497641	17.28117609
376656	0.014812279	0	0.026302433	6.514	3.931	0.45382759	0.220968593	-0.200180326	0.061791603	89.17025042
376657	0.168013836	0	0.039808586	0	3.906	0.401447654	0.216650007	-0.045440346	0.03444181	42.33590984
376658	0	0	0.026072314	0	2.806	0.412441403	0.214032339	-0.023460567	0.039047951	16.79654318
376659	0	0	0.086548464	0	5.696	0.420755863	0.211634503	-0.081416845	0.02587491	6.452728987
376660	0	0	0.083436175	0	0	0.405913055	0.212289757	0.171111435	0.029168865	10.11439294
376661	0	0	0.004127612	0	0	0.430667281	0.212662553	-0.194708211	0.044358874	1.223551982
376662	0.253201367	0.102816725	0.063568836	0	6.893	0.460987389	0.224918237	-0.870780498	0.193775837	7.848793089
376663	0.952282324	0	0.005503483	0	0	0.474674821	0.246831319	0.251822293	0.260907054	10.06464106
376664	0.677924044	0.321350916	0	0	0	0.480522841	0.259753853	-0.974771172	0.287798594	0
376665	0.795150738	0.204124222	0.017886318	0	0	0.487616301	0.277332302	0.314531505	0.305800362	0
376666	0.772403393	0.226871568	0	0	0	0.487026066	0.278705206	0.753844887	0.314560714	0.017554852
376667	0.99927496	0	0	0	0	0.485231102	0.260704145	0.036546537	0.350479829	0.037390963
376668	0.99927496	0	0.002203199	0	0	0.483594894	0.24869693	0.77725175	0.289632016	1.81013602
376669	0.782716438	0	0.034453928	0	0	0.472321182	0.231110892	0.73856625	0.241224664	7.117219985
376670	0.302536659	0.131219999	0.204033705	0	0	0.456267297	0.20490284	-0.993350565	0.151196559	9.696840018
376671	0.394024355	0.372006816	0.215265727	0	0	0.454477251	0.236030733	1.056908637	0.426593071	1.812418044
376672	0.784813889	0.125387725	0.302104125	0	0	0.480238378	0.237733805	-0.389833182	0.490934039	1.381217957
376673	0.529676687	0.363889934	0.107017862	0	0	0.451055318	0.250860378	1.684345041	0.381802871	5.725104153
376675	0.721466684	0.036875538	0.017886318	5.158	0	0.4816809	0.196669361	-0.568467051	0.096934035	1.242355986
376676	0.194694951	0.011611751	0.005894329	0	1.205	0.472739398	0.195582665	-0.240734339	0.053721113	2.153217008
376677	0.318111706	0.068727737	0.16617186	0	16.186	0.435528755	0.203429261	0.163757801	0.072686487	19.83900511
376678	0.312086399	0.080825289	0.12061694	0	7.629	0.400493294	0.200158504	-0.115039915	0.058139452	10.57403874
376679	0.609479181	0.138593277	0.122928487	0	0	0.416420162	0.209099364	0.019142866	0.136022887	6.952526033
377300	0.999274375	0	0.102443075	0	0	0.494819224	1.281835249	0.138110161	0.429041573	0
377301	0.868354689	0	0.290574029	0	0	0.491580337	1.220957644	-1.548781531	0.370420794	0
377302	0.629448168	0	0.432020652	0	0	0.490332454	1.17800997	-1.801337242	0.37357281	0
377303	0.565198841	0	0.558812917	0	0	0.485910118	1.15177857	-1.56832552	0.434336122	0
377304	0.338526812	0	0.733881287	0	0	0.473766476	1.110942095	-1.472289562	0.325206316	0
377305	0.41713238	0.099591875	0.47175047	0	0	0.461842597	1.073020967	-1.982898712	0.279808218	0
377306	0.453165085	0.028645103	0.411771235	0	0	0.475272864	1.047430734	-1.137208223	0.256729327	0
377307	0.278064276	0	0.224035769	0	0	0.471333325	1.039023642	0.192855426	0.216635321	0
377308	0.556782657	0	0.312865228	2.677	0	0.472695649	1.024408507	-0.485583901	0.238918681	0
377309	0.869196347	0	0.129096759	0	0	0.479819059	1.031894834	-0.015692949	0.287047237	0.155301489
377310	0.530315605	0	0.4704671	0	0	0.474841058	1.029987986	-0.056674123	0.239360301	0.11907609
377311	0.973725004	0	0.08055892	0	0	0.454847008	1.043411406	-0.448397279	0.330376709	0
377312	0.899518255	0.037340844	0.192104762	0	0	0.469193637	1.09058112	0.49535799	0.407761859	0
377313	0.402911522	0.596362853	0.014363243	0	0	0.497133106	1.120686375	0.452311107	0.548774453	0
377314	0	0.962605616	0.031357208	0	0	0.495686412	1.109589025	-1.073169947	0.519193467	0
377315	0	0.713290197	0.387664485	0	0	0.490090519	1.073024845	0.534411192	0.401802494	0
377316	0	0.716539298	0.309898675	0	0	0.487516224	1.033865767	-1.14845717	0.30419764	0
377317	0	0.985967132	0.080801229	0	0	0.490339071	1.046257905	-0.324443817	0.287647403	0
377318	0	0.730834791	0.291990124	0	0	0.496932805	1.050884257	-0.813931584	0.331337468	0
377319	0	0.999274375	0	0	0	0.497976273	1.086507518	1.367638997	0.341324699	0
377320	0	0.999274375	0.097968756	0	0	0.500931323	1.072764429	-1.603819609	0.374427012	0
377321	0	0.999274375	0	0	0	0.501132727	1.120514311	0.955932856	0.39665733	0
377322	0.321608353	0.677666022	0	0	0	0.500801384	1.123022213	0.626905441	0.544024368	0
377323	0.999274375	0	0.001375871	0	0	0.497763038	1.077128912	-1.485840797	0.402910687	0
377324	0.861669726	0	0.228775339	0	0	0.494283736	1.087023095	0.455402102	0.469994253	0
377325	0.330941351	0	0.656047058	2.406	0	0.489275992	1.084153473	0.657986164	0.35659077	0
377524	0.999274375	0	0	0	0	0.502994359	1.256571594	1.005791528	0.413544141	0
377525	0.999274375	0	0.030356437	0	0	0.49985224	1.239671453	2.047777891	0.544610852	0
377526	0.999274375	0	0.138790667	0	0	0.508348763	1.110211979	-0.697755098	0.591052943	0
377527	0.999274375	0	0.158115566	0	0	0.514304876	1.007118773	-0.827327609	0.529168424	0
377528	0.999274375	0	0	0	0	0.51776576	0.923280482	-2.171881914	0.42524074	0
377529	0.999274375	0	0	0	0	0.523750424	0.866173157	-1.659044147	0.339757844	0
377530	0.999274375	0	0	0	0	0.52239871	0.821393598	-1.953440257	0.338222275	0
377531	0.95502256	0	0.152647899	0	0	0.516040087	0.806078609	0.495688319	0.45816743	0
377532	0.918499499	0	0.26576406	0	0	0.509111345	0.756450222	-1.332493424	0.37499272	0
377533	0.581520323	0	0.04961364	6.371	0	0.502259612	0.711791926	-0.962822318	0.279985347	0
377534	0.290913571	0	0.08279069	4.436	0	0.490896791	0.671731693	-0.382175207	0.204836393	14.73196721
377535	0.014908306	0	0.085876752	0	0	0.47185415	0.643184009	-0.05388391	0.168681842	15.85841298
377536	0	0.063544695	0.135763735	4.03	0	0.44694078	0.618137355	0.633581706	0.183224898	10.173208
377537	0	0.755842876	0.033669199	3.108	0	0.44949469	0.582632087	-0.954919815	0.197033137	3.960634999
377538	0	0.996147763	0.002751741	0	0	0.442058772	0.592432957	-0.79392314	0.317720752	0.624937989
377539	0	0.999274375	0.073739442	0	0	0.461558461	0.648065714	1.194091916	0.437852469	0
377540	0	0.942611922	0.154397518	0	0	0.499823898	0.684508829	2.494593501	0.413847586	0
377541	0.798226996	0.169041127	0.073151617	0	0	0.508377075	0.639662588	-1.494801794	0.311625955	0
377542	0.568436834	0.430837541	0.066233656	0	0	0.506393313	0.661085592	0.974147558	0.367225175	0
377543	0.928885338	0.070389075	0.116858331	0	0	0.514182091	0.666913998	0.144460559	0.273485365	0
377544	0.184398324	0.814876026	0.018240832	0	0	0.518783748	0.679154582	-0.109653234	0.367335236	0
377545	0	0.999274375	0.004409554	0	0	0.526789367	0.705890283	-0.895309687	0.458643059	0
377546	0	0.999274375	0	0	0	0.536573827	0.741081024	-2.502585649	0.4676205	0
377547	0	0.999274375	0	0	0	0.543168724	0.81294606	1.315127373	0.406709528	0
377548	0	0.999274375	0.142214724	0	0	0.544367611	0.780028659	-1.637631059	0.375449472	0
377549	0	0.999274375	0.069321665	0	0	0.546425223	0.781557981	0.454427123	0.434486842	0
377550	0.423796614	0.575477761	0	0	0	0.545869768	0.813272868	0.21921742	0.53289569	0
377551	0.786795829	0.212478546	0.177151533	0	0	0.537473798	0.841390083	2.56831038	0.470798464	0
377552	0.999274375	0	0.284090037	0	0	0.525968552	0.732931127	-1.517392516	0.595383771	0
377553	0.999274375	0	0.144392549	0	0	0.521527469	0.652751389	0.7589174	0.556531507	0
377554	0.834998905	0.164275446	0.074502017	0	0	0.522873223	0.56463326	-3.909702837	0.509430156	0
377555	0.952300214	0.046974192	0.171857645	0	0	0.522215784	0.567709811	2.584328234	0.528626129	0
377556	0.999274375	0	0.168019059	0	0	0.51661998	0.504166755	0.045083702	0.570467204	0
377557	0.999274375	0	0	0	0	0.513124764	0.44110273	-1.216642261	0.490925546	0
377558	0.999274375	0	0.092128244	0	0	0.511024773	0.407528196	-1.145991743	0.363108131	0
377559	0.768585278	0.209948216	0.026770038	0	0	0.510336041	0.377936886	-1.224383967	0.32818695	0
377560	0.19499966	0.801346814	0.00492105	0	0	0.510296404	0.397742401	-1.07867825	0.451008838	0
377561	0.341787542	0.536621098	0.147491124	0	0	0.509775221	0.455573696	2.142014146	0.462286051	0
377562	0.670529087	0.156537555	0.049864079	0	0	0.509641111	0.395770129	-2.054679275	0.416007238	0
377563	0.733387635	0.26588674	0.058010658	0	0	0.512834013	0.448640938	0.600185215	0.453165044	0
377564	0.185965709	0.813308654	0.063047898	0	0	0.513408542	0.482697	-2.272010735	0.441641884	0
377565	0	0.994241585	0.3255373	0	0	0.517006278	0.518256645	2.523951113	0.451258944	0
377566	0	0.759371919	0.550665309	0	0	0.505921602	0.42595556	-0.618895829	0.59378712	0
377567	0	0.718515846	0.413562873	0	2.479	0.501730144	0.362140987	-1.549806476	0.283228936	0
377568	0.051612238	0.87196035	0.192223442	0	5.043	0.500668108	0.342756018	-1.374099672	0.287367954	0
377569	0.999274375	0	0.127229814	0	5.112	0.494253814	0.321790246	-1.038987637	0.222102394	0
377570	0.951540976	0	0.24174708	0	0.402	0.485376626	0.313748537	0.919555187	0.228821262	0
377571	0.775035031	0	0.008858023	0	0	0.482902348	0.285259321	-0.413201153	0.115388876	0
377572	0.639428849	0	0.010783228	0	0	0.486661583	0.270035585	-0.241080612	0.111405047	0
377573	0.720565739	0	0	0	0	0.4937585	0.256357275	-0.487675071	0.108128847	0
377574	0.570355856	0	0	0	1.232	0.494360566	0.246091007	-0.13980487	0.097294765	1.51432097
377575	0.399251311	0	0.001375871	0	6.556	0.485673547	0.23557834	-0.216622114	0.124803331	16.90724683
377576	0.076579306	0	0	1.47	16.368	0.454422504	0.224901415	-0.396423715	0.080891975	156.6614141
377577	0.006014457	0	0	4.181	2.824	0.402278751	0.220210412	-0.009358078	0.068619179	59.41726851
377578	0	0	0.113967787	0	0	0.408352613	0.213846011	-0.023379564	0.043001782	9.56325984
377579	0.051039673	0	0.113226841	0	0.644	0.435648084	0.210382654	-0.07853505	0.033041889	7.954161048
377580	0.062710129	0	0.163835403	0	5.1	0.417337596	0.208465901	-0.151960343	0.037226541	10.12376004
377581	0	0	0.01268561	0	1.169	0.423738718	0.20858445	-0.069736685	0.027280166	12.02948931
377582	0.20738006	0	0.008117409	0	7.64	0.435217828	0.211502938	0.074706554	0.03943759	10.98948407
377583	0.553547441	0	0	0	5.814	0.447008044	0.214029488	-0.673446387	0.090300476	13.62761712
377584	0.828154209	0	0.007778745	0	1.61	0.471289337	0.22972589	0.156621069	0.184366895	0.231897446
377585	0.999274375	0	0.002751741	0	0	0.482073814	0.239038295	0.116050124	0.248113341	0.499119704
377586	0.953956453	0	0.005644454	0	3.432	0.483899534	0.228338837	0.149327487	0.268671866	5.956264913
377587	0.505890064	0	0.167661687	0	5.011	0.477239519	0.211070991	-0.330728974	0.178473781	11.02342305
377588	0.305453596	0	0.017688419	0	4.718	0.471066892	0.201378593	-0.738838166	0.108482527	13.47782198
377589	0.06839809	0	0.043131624	0	4.843	0.458487362	0.19952709	-0.383986801	0.097610676	35.86482334
377590	0.112647779	0	0.021273594	0	5.03	0.436069071	0.196361528	0.043349624	0.067841912	39.65918589
377591	0.281997262	0	0.04530476	0	3.671	0.418302715	0.19029303	-0.386658639	0.052373744	18.06592268
377592	0.342440358	0	0.211914583	0	0	0.434049636	0.187227176	-0.237805456	0.03263238	10.16003609
377593	0.194111771	0.038739579	0.356742246	0	0	0.403275192	0.188088727	-1.358219794	0.124052612	65.29397011
377594	0.281331528	0.644951697	0.058616349	0	0	0.405302703	0.22266193	1.265340477	0.325890644	9.504342914
377595	0.52427582	0.085991091	0.130288343	4.946	0	0.43740201	0.202776043	-0.732847929	0.209076779	4.233943999
377596	0.164521578	0	0.071808902	0	0	0.439570904	0.190433366	-0.017606348	0.043347365	7.280996919
377597	0.092204518	0	0.218264591	0.343	16.041	0.401791453	0.196244232	0.239768356	0.067054876	18.89566684
377598	0.179859708	0	0.114863994	5.112	11.798	0.368001759	0.193639709	-0.34035188	0.04454392	12.51676291
377599	0.024679996	0	0.013758706	4.726	0	0.387658924	0.197187528	-0.020117079	0.052656972	31.13200343
378220	0.981536397	0.017737364	0.001212555	0	0	0.500416338	1.318025179	0.442120416	0.364197158	0
378221	0.99927379	0	0.031125139	0	0	0.495682746	1.281408076	0.737828157	0.37513244	0
378222	0.99927379	0	0	0	0	0.49314636	1.231343196	-1.765047618	0.408856826	0
378223	0.806569461	0	0.235891065	0	0	0.48937732	1.218342586	1.328059605	0.447718959	0
378224	0.715469004	0.10922021	0.263998916	0	0	0.480501682	1.150275334	-0.688669477	0.364824604	0
378225	0.231925909	0.767347881	0	0	0	0.475779593	1.110297658	-0.599997384	0.356597567	0
378226	0.768918674	0.1437731	0.120480562	0	0	0.513777614	1.079030296	0.721658434	0.445917433	0
378227	0.738504	0.076173446	0.169809931	0	0	0.499721497	1.032926948	-0.872475138	0.341649768	0
378228	0.817359312	0.101690345	0.032829804	1.094	0	0.504655302	0.998284918	-1.201244763	0.234600857	0.279230056
378229	0.178137012	0	0.106850203	6.345	0	0.500534475	0.98512909	-0.942554883	0.175591512	3.287746966
378230	0.289460535	0	0.090429495	0	0	0.470220685	0.994316153	0.009146282	0.190322897	1.468447983
378231	0.505315554	0	0.022960287	0	0	0.437606633	1.005811062	0.067560332	0.263689442	0.26775518
378232	0.803314659	0	0.184279267	0	0	0.429622114	1.024792565	-0.350025722	0.291242684	0.110957766
378233	0.803966978	0.140526839	0.098363676	0	0	0.493892789	1.042104302	0.338247338	0.360936179	0
378234	0.726476855	0.235468835	0.088081008	0	0	0.503573775	1.031891673	-0.635965347	0.392694454	0
378235	0.697507757	0.183879867	0.141165344	0	0	0.496952862	1.025620488	-0.431354523	0.240447097	0
378236	0.250291421	0.107347469	0.533641555	0	0	0.480055451	0.998975507	-1.151901109	0.206297257	0
378237	0.623769934	0.357995673	0.044805	0	0	0.472405493	1.03330269	2.070191247	0.340625205	0
378238	0.000242688	0.551618525	0.451202559	0	0	0.488589287	1.010633658	-1.745653289	0.330183087	0
378239	0	0.99927379	0.003837559	0	0	0.49479565	1.050550109	2.308766268	0.396336281	0
378240	0	0.99927379	0.166488462	0	0	0.492092013	1.034368732	-1.757893154	0.343146741	0
378241	0	0.99927379	0	0	0	0.50018847	1.082047797	1.945709229	0.386530101	0
378242	0.321608165	0.677665625	0	0	0	0.505900979	1.037775986	-1.20548766	0.434666003	0
378243	0.99927379	0	0.103879808	0	0	0.504142523	1.019477515	-0.3616536	0.356526721	0
378244	0.99927379	0	0.079311833	0	0	0.497828484	1.005333791	-0.500849665	0.375255504	0
378245	0.810519034	0	0.219070492	7.023	0	0.492588371	1.033654196	-0.362969262	0.403420431	0
378246	0.313413806	0	0.790869658	3.163	0	0.488125056	1.042590388	-0.812837737	0.321208945	0
378444	0.99927379	0	0	0	0	0.503804982	1.229353189	0.182568297	0.388633157	0
378445	0.99927379	0	0	0	0	0.504696369	1.232804901	-0.238573347	0.446710644	0
378446	0.99927379	0	0.030275468	0	0	0.515963316	1.149240858	1.368800844	0.537099398	0
378447	0.99927379	0	0.038718915	0	0	0.518114746	1.038235705	-1.512822015	0.617063402	0
378448	0.99927379	0	0	0	0	0.522974193	0.974084848	1.183979034	0.554931108	0
378449	0.99927379	0	0	0	0	0.525330603	0.906404617	-1.005128588	0.481602831	0
378450	0.99927379	0	0	0	0	0.526027799	0.903863969	1.979867896	0.619401259	0
378451	0.984550733	0	0.033691909	0	0	0.521046698	0.848991042	-0.491744586	0.412932747	0
378452	0.854298022	0	0.161675854	0	0	0.516671658	0.78729405	1.34404523	0.413180948	0
378453	0.544190743	0	0.077672517	7.186	0	0.509652436	0.716262959	-0.754845483	0.352858084	0
378454	0.58711885	0	0.030269154	6.212	0	0.490378767	0.671821015	-0.052413668	0.189759988	8.096935242
378455	0.085474433	0	0.240370223	8.013	0	0.488891006	0.635545902	-0.413845062	0.186918118	7.032228231
378456	0.2163696	0.54774924	0.017297894	2.963	0	0.463726372	0.607741324	-1.406478259	0.16088474	3.495783985
378457	0	0.830197565	0.21123345	0	0	0.459611744	0.620439076	0.477987289	0.360247692	0.02858316
378458	0	0.922531697	0.072044855	0	0	0.479912311	0.623172695	-0.73549911	0.313281991	0
378459	0	0.99927379	0	0	0	0.505690813	0.686081328	0.660414287	0.391738286	0
378460	0	0.99927379	0.066041791	0	0	0.518811226	0.689634608	-0.335228375	0.278495423	0
378461	0.644745616	0.354528149	0.068796686	0	0	0.51706183	0.662413196	-1.251396023	0.286004238	0
378462	0.179081583	0.820192195	0.035115744	0	0	0.518320203	0.707722762	1.634159088	0.375651716	0
378463	0.658129221	0.341144569	0.063385441	0	0	0.518724799	0.712457239	-0.115500314	0.383705602	0
378464	0.643335993	0.355937822	0.325605636	0	0	0.523943484	0.705768212	-1.923807417	0.395996273	0
378465	0.187002324	0.812271479	0.002469799	0	0	0.528682649	0.75729726	1.428945678	0.460265536	0
378466	0	0.99927379	0	0	0	0.537727058	0.803859773	0.521214485	0.430260494	0
378467	0	0.99927379	0	0	0	0.545209527	0.841510807	2.328528891	0.455314233	0
378468	0	0.99927379	0	0	0	0.543919921	0.789728402	-2.629349845	0.364761147	0
378469	0	0.99927379	0.00061745	0	0	0.547677159	0.832185469	0.364382063	0.311407625	0
378470	0.309820322	0.689453443	0.04128559	0	0	0.542720854	0.856157721	2.339348793	0.480600712	0
378471	0.997952687	0.001321081	0.072482094	0	0	0.534516871	0.786348631	-1.299349104	0.493743367	0
378472	0.99927379	0	0.188545587	0	0	0.524196029	0.729746055	2.486704145	0.546519504	0
378473	0.99927379	0	0.134940787	0	0	0.519667625	0.655740929	-0.641892569	0.471176988	0
378474	0.930137064	0	0.276228012	0	0	0.519729912	0.614763702	3.315033368	0.63236213	0
378475	0.967527549	0	0.223905857	0	0	0.518156826	0.496004715	-2.690066338	0.558314141	0
378476	0.68670303	0.206421482	0.105758782	0	0	0.513473332	0.444398032	-1.585046632	0.330306533	0
378477	0.359608643	0.52280539	0.199339042	0	0	0.510748208	0.420388636	-1.263380868	0.319274601	0
378478	0.821898321	0.116585234	0.207989061	0	0	0.510286033	0.419626841	-0.544181415	0.480719612	0
378479	0.916662707	0.08261107	0.06395507	0	0	0.510460258	0.388988903	-1.692866578	0.352715112	0
378480	0.190127285	0.809146505	0.001871871	0	0	0.51250428	0.418078564	0.121135712	0.363920297	0
378481	0.203819197	0.795454592	0.035676707	0	0	0.51349932	0.4719639	1.481928417	0.360655888	0
378482	0.812229822	0.167468672	0.067720753	0	0	0.513040185	0.434050181	-2.026711805	0.416968322	0
378483	0.343070334	0.610680849	0.024765672	0	0	0.515616417	0.461052436	-2.211528846	0.592828465	0
378484	0	0.99927379	0.178257377	0	0	0.512097895	0.535719121	3.516866489	0.536755532	0
378485	0	0.99927379	0.582774094	0	0	0.515399873	0.471570522	-0.03370176	0.688513544	0
378486	0	0.99927379	0.172095246	0	0	0.50740695	0.397331157	-2.53327104	0.341671757	0
378487	0	0.831259109	0.325125668	0	0	0.500570357	0.403980457	-0.015973023	0.355089579	0
378488	0.051612209	0.9152355	0.12499435	0	0	0.49775365	0.390451808	0.995910713	0.288921281	0
378489	0.894761975	0	0.028805877	0	0	0.495650947	0.346255284	-0.985481603	0.22824569	0
378490	0.902572153	0	0.078713553	0	0	0.491291285	0.336596224	1.683463817	0.225686456	0
378491	0.954486241	0	0.086400392	0	3.233	0.489339232	0.294475261	-0.570973805	0.19146649	0
378492	0.612286766	0	0	0	4.869	0.494422853	0.278628783	-0.166993414	0.101380348	0
378493	0.542849716	0	0	0	5.515	0.496401072	0.270508912	0.040034907	0.142782376	0
378494	0.585506711	0	0	0	5.238	0.496019065	0.251249138	-0.04359167	0.113322273	0.491650067
378495	0.64255728	0	0.006879353	0	0	0.493501037	0.240984332	-0.127594301	0.10271599	2.493245055
378496	0.39476432	0	0.011010122	0	0	0.475625128	0.234497257	-0.245805507	0.095971952	16.89757389
378497	0.594931768	0	4.62E-05	2.964	0	0.437260062	0.227643821	-0.306985208	0.094626462	8.11241594
378498	0.054159833	0	0.037791867	3.921	0.54	0.442455381	0.21782281	-0.171166761	0.097206775	4.681233048
378499	0	0	0.023104753	0	3.72	0.44279781	0.209332706	-0.35039854	0.039811999	6.724893034
378500	0.117916345	0	0.124900296	0	2.333	0.426909178	0.209620402	0.184880461	0.026358297	12.906178
378501	0.182570843	0	0.083514945	0	10.669	0.422434926	0.206762473	-0.090576911	0.029979275	15.9421519
378502	0.00420013	0	0.013617735	0	4.123	0.419224203	0.205513359	-0.07787122	0.04406984	9.231167793
378503	0.20652047	0	0	0	5.352	0.426576644	0.20678225	0.074349267	0.029943522	21.94808888
378504	0.534943183	0	0.023866278	0	10.112	0.459240884	0.208275269	-0.255290747	0.074692047	13.40441591
378505	0.407105425	0	0.001375871	0	4.97	0.481820375	0.20606616	-0.524420432	0.097685172	2.326606954
378506	0.217381012	0	0.06568932	0	1.743	0.474396378	0.200563937	-0.161231382	0.056121497	4.621023029
378507	0.093890602	0	0.174477344	0	0	0.453354776	0.196683649	-0.09735594	0.034431071	4.181757987
378508	0.069107531	0	0	0	0	0.444465965	0.19634203	0.091351509	0.034178444	1.155292004
378509	0.064290836	0	0.011006965	0	0	0.442536145	0.192706581	-0.139839275	0.03371789	6.49260807
378510	0	0	0.01376502	0	0	0.43457365	0.190039552	-0.083519152	0.02164441	20.17221355
378511	0.222812709	0	0.035397566	4.839	3.463	0.415925831	0.194800196	-0.450379542	0.154867057	21.8741529
378512	0.4410813	0	0.129578364	5.15	0	0.398411065	0.196131722	-0.344688007	0.133747016	17.08013391
378513	0.24944724	0	0.20521643	1.665	0	0.393873364	0.187451711	-0.138015825	0.05164195	38.27361321
378514	0.243009764	0.173492426	0.093134482	0	1.126	0.399518728	0.192042365	-1.011836665	0.204012119	15.47920918
378515	0.673026902	0.055828184	0.216088319	2.483	2.027	0.412495762	0.20857704	1.421029023	0.282248799	9.888251126
378516	0.161525932	0	0.072528963	3.559	0	0.40632391	0.185942837	-0.34694784	0.036013558	9.771664023
378517	0.577004937	0.12244106	0.041412216	5.918	0	0.380859405	0.188764269	-0.556598016	0.090995781	9.445003808
378518	0.528777341	0.155581973	0.281263326	0	0	0.365171969	0.205975214	0.715290512	0.152792714	1.425241023
379139	0.185696547	0.813576682	0	0	0	0.50664264	1.33502133	-1.029022932	0.420403917	0
379140	0.952345515	0.046927733	0	0	0	0.501341403	1.374034807	2.147997856	0.323712152	0
379141	0.999273204	0	0.018569518	0	0	0.50019592	1.343328088	1.515958241	0.433662101	0
379142	0.999273204	0	0	0	0	0.501384854	1.319955215	1.80281496	0.395762064	0
379143	0.999273226	0	0	0	0	0.500601828	1.276972561	0.046403646	0.526674918	0
379144	0.987957272	0.011315914	0.059941807	0	0	0.496055454	1.215583305	0.451894283	0.473744574	0
379145	0.96804503	0.031228187	0.17628521	0	0	0.507311344	1.141793264	-0.156030178	0.400538124	0
379146	0.999273226	0	0.001536037	0	0	0.524805725	1.086178915	-0.2967875	0.358887134	0
379147	0.952056322	0.047216929	0	0	0	0.528506875	1.04547425	-0.494818824	0.301670075	0
379148	0.592765536	0.406507665	0	0	0	0.532731175	1.01162824	-0.037356138	0.265713258	0.372534198
379149	0.558979688	0.175428354	0.072731037	1.763	0	0.533601522	0.976572913	-1.042979121	0.225105585	5.54997699
379150	0.084699942	0	0.309073921	6.031	0	0.504862964	0.963032847	-0.737117887	0.154818773	4.431141019
379151	0.264590797	0	0.034876366	0	0.565	0.437180847	0.96973264	-0.010093689	0.18034349	4.031741977
379152	0.901741373	0	0.039438037	0	0.085	0.4087919	0.978411472	-0.209774375	0.275048461	1.479074001
379153	0.973875038	0	0.029671932	0	0	0.4957757	0.998229586	1.049937657	0.326433455	0.152000203
379154	0.584970835	0	0.457872685	0	0	0.510861635	0.979814431	-1.502549529	0.346230886	0
379155	0.982470731	0	0.110752852	0	0	0.508549094	0.998062945	1.032752633	0.272565943	0
379156	0.508043167	0	0.212907689	0	0	0.487468868	0.974444037	-0.954431534	0.192875337	0
379157	0.991731637	0	0.00733196	0	0	0.471380442	1.00491945	1.818974972	0.368089413	0
379158	0.025952764	0.484903051	0.532579085	0	0	0.486461639	0.978840187	-0.869156599	0.354938954	0
379159	0	0.708501522	0.357263698	0	0	0.484556973	0.983660593	-0.198744638	0.340613944	0
379160	0	0.997931395	0.012245021	0	0	0.483646393	1.00789882	-0.011767626	0.311300885	0
379161	0	0.987738477	0.068234795	0	0	0.497766197	1.033553008	1.155605912	0.414353542	0
379162	0.296010167	0.599423167	0.05691044	0	0	0.506962121	0.982625385	-0.665671945	0.389106596	0
379163	0.861601192	0	0.215082113	0	0	0.500962138	0.965507437	0.294757128	0.3160866	0
379164	0.928527215	0	0.094064689	8.092	0	0.491673827	0.9594174	-1.572259222	0.328341671	0
379165	0.999273226	0	0	3.519	0	0.495537877	1.010705717	0.316873789	0.367704853	0
379166	0.665659181	0	0.412347524	0	0	0.505476594	1.065266725	2.108580589	0.32899413	0
379167	0.171665519	0.278062617	0.699496488	0	0	0.482747734	1.041076281	-0.266212344	0.333120009	0
379365	0.80427379	0.194999436	0	0	0	0.508462608	1.277672674	3.153988361	0.440621083	0
379366	0.999273226	0	0.009624781	0	0	0.517715693	1.180629459	-1.52516675	0.608490224	0
379367	0.999273226	0	0	0	0	0.519480824	1.10691399	1.83687067	0.58213236	0
379368	0.999273226	0	0	0	0	0.523505509	1.007041519	-2.259128571	0.545528577	0
379369	0.999273226	0	0	0	0	0.529846251	0.988520842	0.247222185	0.544466504	0
379370	0.999273226	0	0.016974189	0	0	0.530328751	0.974430743	3.260742869	0.527520802	0
379371	0.999273226	0	0.061849118	0	0	0.527479351	0.867219557	0.743593335	0.571956424	0
379372	0.975271915	0	0.073818574	0	0	0.522372186	0.770714551	-0.967294693	0.301375518	0
379373	0.53999668	0	0.25499521	5.271	0	0.510636687	0.736706285	1.325980067	0.300968253	0
379374	0.792543653	0	0.151180305	3.903	0	0.490759254	0.689154286	0.455820322	0.288128151	0
379375	0.477049089	0	0.096449065	3.774	5.775	0.494826347	0.644062174	-0.257954955	0.194807565	0.783824995
379376	0.073404246	0.490996387	0.071391365	0	3.258	0.493958473	0.641382102	-0.121594701	0.241804421	1.511863008
379377	0	0.904245219	0.092857066	0	0	0.494971216	0.670537642	1.15484488	0.294093036	0
379378	0	0.992370467	0.035431257	0	0	0.506575465	0.646873329	-1.412292719	0.286708265	0
379379	0	0.999273226	0	0	0	0.521103859	0.695902557	0.218941569	0.343673083	0
379380	0	0.999273226	0.026141542	0	0	0.526327193	0.718485716	0.412683487	0.278432275	0
379381	0.644745252	0.354527949	0.009627937	0	0	0.520036638	0.707001992	-0.996692249	0.371421199	0
379382	0.000221448	0.999051753	0.058691807	0	0	0.527836442	0.743694592	0.653666973	0.420825393	0
379383	0.105903234	0.893370029	0.145908944	0	0	0.529724419	0.752812228	-1.069847465	0.413339583	0
379384	0.861898539	0.137374687	0.174601272	0	0	0.5309726	0.771791852	1.063162446	0.427270752	0
379385	0.3574464	0.641826826	0.069627261	0	0	0.530486822	0.74518596	-2.502444983	0.299025619	0
379386	0	0.999273226	0	0	0	0.536144376	0.813472178	-0.151845455	0.456729052	0
379387	0	0.999273226	0	0	0	0.544311345	0.873020488	1.963799477	0.374358701	0
379388	0	0.999273226	0	0	0	0.545253575	0.856943509	-0.842131734	0.430952987	0
379389	0	0.999273226	0	0	0	0.544120252	0.870106536	1.017173171	0.340078423	0
379390	0.560823974	0.438449252	0.322303597	0	0	0.536875248	0.836905365	2.198364496	0.558518659	0
379391	0.999273226	0	0.193000645	0	0	0.531363189	0.7248486	-1.612729788	0.506801777	0
379392	0.99211557	0	0.032866342	0	0	0.523253798	0.665453882	-2.334827065	0.445831914	0
379393	0.83613318	0	0.300554948	0	0	0.51739651	0.629071308	-0.635675158	0.541087003	0
379394	0.93758222	0	0.479170758	0	0	0.515590727	0.585806127	1.590040743	0.702274409	0
379395	0.792141966	0.207131272	0.067203878	0	0	0.51557374	0.500603876	-1.359674037	0.378051258	0
379396	0.206227937	0.7223118	0.199803747	0	0	0.514610827	0.487103795	-0.076673388	0.477430683	0
379397	0.000479034	0.871696912	0.310589151	0	0	0.50779146	0.469155143	-1.983580589	0.379370638	0
379398	0.140796448	0.760663732	0.184394273	0	0	0.508677244	0.521883307	3.306056798	0.518233033	0
379399	0.886386933	0.105740031	0.25820055	0	0	0.509775758	0.475743303	-0.493334293	0.601050725	0
379400	0.424090151	0.50488968	0.092265304	0	0	0.511362076	0.428648114	-2.166101158	0.393227742	0
379401	0.493281834	0.505991392	0.026042455	0	0	0.514551282	0.501412575	1.384237647	0.497760198	0
379402	0.067489754	0.931783454	0.173317849	0	0	0.517197073	0.550037112	2.150509238	0.612763925	0
379403	0.417803312	0.581469915	0.332137033	0	0	0.513920307	0.560849325	3.678793311	0.557888028	0
379404	0.264694715	0.734578511	0.557873724	0	0	0.509492695	0.501862307	-0.274884633	0.612379821	0
379405	0	0.999273226	0.204200462	0	0	0.517969012	0.441742082	-2.129249632	0.417233794	0
379406	0	0.999273226	0.123767926	0	0	0.51546663	0.456926435	-0.502022684	0.399081974	0
379407	0	0.689655435	0.492741567	0	0	0.503418207	0.482068665	1.657734454	0.435650875	0
379408	0.037558068	0.775968582	0.217754328	0	0	0.496318758	0.419351631	-0.436657846	0.372381867	0
[truncated: 114,399 more rows]
